# Supplementary material for: Methyl (2Z)-2-(2-fluoro-4-meth­oxy­benzyl­idene)-5-(4-meth­oxy­phen­yl)-7-methyl-3-oxo-2,3-dihydro-5H-[1,3]thia­zolo[3,2-a]pyrimidine-6-carboxyl­ate
Source: Acta Crystallogr Sect E Struct Rep Online. 2011 Jul 6;67(Pt 8):o1913–4. doi: 10.1107/S1600536811025141 (PMC3212305; doi:10.1107/S1600536811025141)
Supplement: Supplementary file 1 [file e-67-o1913-sup1.cif]

##############################################################################
#                                                                            #
# This CIF contains the data in a paper accepted for publication in          #
# Acta Crystallographica Section E. It conforms to the requirements of       #
# Notes for Authors for Acta Crystallographica Section E, and has been       #
# peer reviewed under the auspices of the IUCr Commission on Journals.       #
#                                                                            #
# Full details of the Crystallographic Information File format               #
# are given in the paper "The Crystallographic Information File (CIF):       #
# a New Standard Archive File for Crystallography" by S. R. Hall, F. H.      #
# Allen and I. D. Brown [Acta Cryst. (1991), A47, 655-685].                  #
#                                                                            #
# The current version of the core CIF dictionary is obtainable from          #
# ftp://ftp.iucr.org/pub/cif_core.dic.                                       #
#                                                                            #
# Software is freely available for graphical display of the structure(s)     #
# in this CIF. For information consult the CIF software page                 #
# http://www.iucr.org/resources/cif/software.                                #
#                                                                            #
# This file may be used for bona fide research purposes within the           #
# scientific community so long as proper attribution is given to the journal # 
# article from which it was obtained.                                        #
#                                                                            #
##############################################################################
data_global
_audit_creation_method     'form.cif (version 2.0)'
_journal_data_validation_number     ?
_journal_date_recd_electronic     2011-06-23
_journal_date_accepted     2011-06-26
_journal_name_full     'Acta Crystallographica, Section E'
_journal_year     2011
_journal_volume     67
_journal_issue      8
_journal_page_first     o1913
_journal_page_last     o1914
_journal_paper_category     QO
_journal_coeditor_code     IS2738
_publ_contact_author_name     'Prof. Fun, Hoong-Kun'
_publ_contact_author_address
;
      X-ray Crystallography Unit
      School of Physics
      Universiti Sains Malaysia
      11800 USM, Penang
      MALAYSIA
;
_publ_contact_author_email     'hkfun@usm.my'
_publ_contact_author_fax     '604 6579150'
_publ_contact_author_phone     '604 6533652'
_publ_section_title
;\
Methyl
(2<i>Z</i>)-2-(2-fluoro-4-methoxybenzylidene)-5-(4-methoxyphenyl)-7-methyl-3-\
oxo-2,3-dihydro-5<i>H</i>-[1,3]thiazolo[3,2-<i>a</i>]pyrimidine-6-\
carboxylate
;
loop_
    _publ_author_name
    _publ_author_footnote
    _publ_author_address
    'Hoong-Kun Fun'
;
      Thomson Reuters ResearcherID: A-3561-2009.
;
;
      X-ray Crystallography Unit
      School of Physics
      Universiti Sains Malaysia
      11800 USM, Penang
      Malaysia
;
    'Wan-Sin Loh'
;
      Thomson Reuters ResearcherID: C-7581-2009.
;
;
      X-ray Crystallography Unit
      School of Physics
      Universiti Sains Malaysia
      11800 USM, Penang
      Malaysia
;
    'B. K. Sarojini' ?
;
     Department of Chemistry
     P. A. College of Engineering
     Mangalore 574 153, India
;
    'K. Umesha' ?
;
     Department of Chemistry
     P. A. College of Engineering
     Mangalore 574 153, India
;
    'B. Narayana' ?
;
     Department of  Studies in Chemistry
     Mangalore University
     Mangalagangotri 574 199
     India
;
data_I
_audit_creation_method     SHELXL-97
_chemical_name_systematic
;
Methyl (2<i>Z</i>)-2-(2-fluoro-4-methoxybenzylidene)-5-(4-methoxyphenyl)-
7-methyl-3-oxo-2,3-dihydro-5<i>H</i>-[1,3]thiazolo[3,2-<i>a</i>]pyrimidine-
6-carboxylate
;
_chemical_name_common     ?
_chemical_formula_moiety     'C24 H21 F N2 O5 S'
_chemical_formula_sum     'C24 H21 F N2 O5 S'
_chemical_formula_iupac     'C24 H21 F N2 O5 S'
_chemical_formula_weight     468.49
_chemical_melting_point     ?
_symmetry_cell_setting     triclinic
_symmetry_space_group_name_H-M     'P -1'
_symmetry_space_group_name_Hall     '-P 1'
loop_
    _symmetry_equiv_pos_as_xyz
    'x, y, z'
    '-x, -y, -z'
_cell_length_a     11.7374(2)
_cell_length_b     14.3062(2)
_cell_length_c     14.5552(2)
_cell_angle_alpha     61.9390(10)
_cell_angle_beta     80.7910(10)
_cell_angle_gamma     84.8780(10)
_cell_volume     2128.69(6)
_cell_formula_units_Z     4
_cell_measurement_reflns_used     9870
_cell_measurement_theta_min     2.53
_cell_measurement_theta_max     30.22
_cell_measurement_temperature     100.00(10)
_exptl_crystal_description     'plate'
_exptl_crystal_colour     'yellow'
_exptl_crystal_size_max     0.37
_exptl_crystal_size_mid     0.33
_exptl_crystal_size_min     0.10
_exptl_crystal_density_diffrn     1.462
_exptl_crystal_density_meas     ?
_exptl_crystal_density_method     'not measured'
_exptl_crystal_F_000     976
_exptl_absorpt_coefficient_mu     0.202
_exptl_absorpt_correction_type     multi-scan
_exptl_absorpt_process_details     '(<i>SADABS</i>; Bruker, 2009)'
_exptl_absorpt_correction_T_min     0.9290
_exptl_absorpt_correction_T_max     0.9797
_exptl_special_details
;
The crystal was placed in the cold stream of an Oxford Cryosystems Cobra
open-flow nitrogen cryostat (Cosier & Glazer, 1986) operating at 100.0(1) K.
;
_diffrn_ambient_temperature     100.00(10)
_diffrn_radiation_type     MoK\a
_diffrn_radiation_wavelength     0.71073
_diffrn_radiation_source     'fine-focus sealed tube'
_diffrn_radiation_monochromator     graphite
_diffrn_measurement_device_type
;
Bruker SMART APEXII CCD area-detector
;
_diffrn_measurement_method     '\f and \w'
_diffrn_detector_area_resol_mean     ?
_diffrn_reflns_number     46547
_diffrn_reflns_av_R_equivalents     0.0313
_diffrn_reflns_av_sigmaI/netI     0.0322
_diffrn_reflns_theta_min     1.60
_diffrn_reflns_theta_max     30.28
_diffrn_reflns_theta_full     30.28
_diffrn_measured_fraction_theta_max     0.991
_diffrn_measured_fraction_theta_full     0.991
_diffrn_reflns_limit_h_min     -16
_diffrn_reflns_limit_h_max     16
_diffrn_reflns_limit_k_min     -19
_diffrn_reflns_limit_k_max     20
_diffrn_reflns_limit_l_min     -20
_diffrn_reflns_limit_l_max     20
_diffrn_standards_number     0
_diffrn_standards_interval_count     .
_diffrn_standards_interval_time     .
_diffrn_standards_decay_%     ?
_refine_special_details
;
Refinement of <i>F</i>^2^ against ALL reflections. The weighted <i>R</i>-factor
<i>wR</i> and goodness of fit <i>S</i> are based on <i>F</i>^2^, conventional
<i>R</i>-factors <i>R</i> are based on <i>F</i>, with <i>F</i> set to zero for
negative <i>F</i>^2^. The threshold expression of <i>F</i>^2^ >
\s(<i>F</i>^2^) is used only for calculating <i>R</i>-factors(gt) <i>etc</i>.
and is not relevant to the choice of reflections for refinement.
<i>R</i>-factors based on <i>F</i>^2^ are statistically about twice as large
as those based on <i>F</i>, and <i>R</i>- factors based on ALL data will be
even larger.
;
_reflns_number_total     12629
_reflns_number_gt     10022
_reflns_threshold_expression     I>2\s(I)
_refine_ls_structure_factor_coef     Fsqd
_refine_ls_matrix_type     full
_refine_ls_R_factor_all     0.0595
_refine_ls_R_factor_gt     0.0436
_refine_ls_wR_factor_gt     0.1107
_refine_ls_wR_factor_ref     0.1226
_refine_ls_goodness_of_fit_ref     1.036
_refine_ls_restrained_S_all     1.036
_refine_ls_number_reflns     12629
_refine_ls_number_parameters     602
_refine_ls_number_restraints     0
_refine_ls_hydrogen_treatment     constr
_refine_ls_weighting_scheme     calc
_refine_ls_weighting_details
         'calc w=1/[\s^2^(Fo^2^)+(0.0608P)^2^+0.8664P] where P=(Fo^2^+2Fc^2^)/3'
_atom_sites_solution_hydrogens     geom
_atom_sites_solution_primary     direct
_atom_sites_solution_secondary     difmap
_refine_ls_shift/su_max     0.001
_refine_ls_shift/su_mean     0.000
_refine_diff_density_max     0.493
_refine_diff_density_min     -0.489
_refine_ls_extinction_method     none
_refine_ls_extinction_coef     ?
loop_
    _atom_type_symbol
    _atom_type_description
    _atom_type_scat_dispersion_real
    _atom_type_scat_dispersion_imag
    _atom_type_scat_source
    'C' 'C' 0.0033 0.0016
                         'International Tables Vol C Tables 4.2.6.8 and 6.1.1.4'
    'H' 'H' 0.0000 0.0000
                         'International Tables Vol C Tables 4.2.6.8 and 6.1.1.4'
    'N' 'N' 0.0061 0.0033
                         'International Tables Vol C Tables 4.2.6.8 and 6.1.1.4'
    'O' 'O' 0.0106 0.0060
                         'International Tables Vol C Tables 4.2.6.8 and 6.1.1.4'
    'F' 'F' 0.0171 0.0103
                         'International Tables Vol C Tables 4.2.6.8 and 6.1.1.4'
    'S' 'S' 0.1246 0.1234
                         'International Tables Vol C Tables 4.2.6.8 and 6.1.1.4'
_computing_data_collection     'APEX2 (Bruker, 2009)'
_computing_cell_refinement     'SAINT (Bruker, 2009)'
_computing_data_reduction     'SAINT (Bruker, 2009)'
_computing_structure_solution     'SHELXTL (Sheldrick, 2008)'
_computing_structure_refinement     'SHELXTL (Sheldrick, 2008)'
_computing_molecular_graphics     'SHELXTL (Sheldrick, 2008)'
_computing_publication_material
;
SHELXTL (Sheldrick, 2008) and PLATON (Spek, 2009)
;
loop_
    _atom_site_type_symbol
    _atom_site_label
    _atom_site_fract_x
    _atom_site_fract_y
    _atom_site_fract_z
    _atom_site_U_iso_or_equiv
    _atom_site_adp_type
    _atom_site_calc_flag
    _atom_site_refinement_flags
    _atom_site_occupancy
    _atom_site_symmetry_multiplicity
    _atom_site_disorder_assembly
    _atom_site_disorder_group
    S S1A 0.74753(3) 0.78373(3) 0.38302(3) 0.01691(8) Uani d . 1 1 . .
    F F1A 1.06880(7) 0.51889(7) 0.31316(7) 0.02532(19) Uani d . 1 1 . .
    O O1A 0.97502(9) 0.88905(8) 0.13570(8) 0.0236(2) Uani d . 1 1 . .
    O O2A 0.86743(9) 1.26518(8) 0.02597(8) 0.0226(2) Uani d . 1 1 . .
    O O3A 0.70722(10) 1.31812(9) 0.09628(9) 0.0289(2) Uani d . 1 1 . .
    O O4A 1.26523(9) 1.11070(9) 0.31666(8) 0.0220(2) Uani d . 1 1 . .
    O O5A 0.83717(9) 0.25364(8) 0.60271(8) 0.0228(2) Uani d . 1 1 . .
    N N1A 0.83373(10) 0.95336(9) 0.22110(9) 0.0154(2) Uani d . 1 1 . .
    N N2A 0.67609(10) 0.98277(10) 0.32890(9) 0.0182(2) Uani d . 1 1 . .
    C C1A 0.74917(12) 0.92232(11) 0.30607(10) 0.0160(2) Uani d . 1 1 . .
    C C2A 0.67868(12) 1.09231(11) 0.25526(11) 0.0171(3) Uani d . 1 1 . .
    C C3A 0.76554(12) 1.13335(11) 0.17452(11) 0.0163(3) Uani d . 1 1 . .
    C C4A 0.86866(11) 1.06546(10) 0.16296(10) 0.0152(2) Uani d . 1 1 . .
    H H4AA 0.8902 1.0849 0.0869 0.018 Uiso calc R 1 1 . .
    C C5A 0.89772(12) 0.87326(11) 0.20725(11) 0.0169(3) Uani d . 1 1 . .
    C C6A 0.85833(12) 0.76833(11) 0.29416(10) 0.0165(3) Uani d . 1 1 . .
    C C7A 0.91184(12) 0.67857(11) 0.29940(11) 0.0171(3) Uani d . 1 1 . .
    H H7AA 0.9724 0.6883 0.2441 0.021 Uiso calc R 1 1 . .
    C C8A 0.88975(12) 0.56950(11) 0.37761(10) 0.0164(3) Uani d . 1 1 . .
    C C9A 0.97110(12) 0.49082(11) 0.38290(11) 0.0175(3) Uani d . 1 1 . .
    C C10A 0.95972(12) 0.38516(11) 0.45515(11) 0.0183(3) Uani d . 1 1 . .
    H H10A 1.0185 0.3348 0.4558 0.022 Uiso calc R 1 1 . .
    C C11A 0.85951(12) 0.35454(11) 0.52711(11) 0.0177(3) Uani d . 1 1 . .
    C C12A 0.77288(12) 0.43003(11) 0.52394(11) 0.0182(3) Uani d . 1 1 . .
    H H12A 0.7036 0.4090 0.5719 0.022 Uiso calc R 1 1 . .
    C C13A 0.78905(12) 0.53461(11) 0.45091(11) 0.0173(3) Uani d . 1 1 . .
    H H13A 0.7302 0.5851 0.4499 0.021 Uiso calc R 1 1 . .
    C C14A 0.57542(12) 1.15044(12) 0.27907(12) 0.0227(3) Uani d . 1 1 . .
    H H14A 0.5819 1.2262 0.2299 0.034 Uiso calc R 1 1 . .
    H H14B 0.5713 1.1399 0.3511 0.034 Uiso calc R 1 1 . .
    H H14C 0.5054 1.1233 0.2718 0.034 Uiso calc R 1 1 . .
    C C15A 0.77248(12) 1.24770(11) 0.09754(11) 0.0179(3) Uani d . 1 1 . .
    C C16A 0.88851(16) 1.37461(12) -0.04928(13) 0.0290(3) Uani d . 1 1 . .
    H H16A 0.9594 1.3794 -0.0970 0.044 Uiso calc R 1 1 . .
    H H16B 0.8971 1.4152 -0.0122 0.044 Uiso calc R 1 1 . .
    H H16C 0.8234 1.4036 -0.0897 0.044 Uiso calc R 1 1 . .
    C C17A 0.97262(11) 1.08027(10) 0.20475(10) 0.0146(2) Uani d . 1 1 . .
    C C18A 0.96020(12) 1.08372(11) 0.29973(11) 0.0168(3) Uani d . 1 1 . .
    H H18A 0.8853 1.0790 0.3377 0.020 Uiso calc R 1 1 . .
    C C19A 1.05591(12) 1.09396(11) 0.34035(11) 0.0177(3) Uani d . 1 1 . .
    H H19A 1.0462 1.0959 0.4055 0.021 Uiso calc R 1 1 . .
    C C20A 1.16530(12) 1.10132(11) 0.28444(11) 0.0173(3) Uani d . 1 1 . .
    C C21A 1.17872(12) 1.09913(12) 0.18825(11) 0.0198(3) Uani d . 1 1 . .
    H H21A 1.2534 1.1047 0.1498 0.024 Uiso calc R 1 1 . .
    C C22A 1.08299(12) 1.08886(11) 0.14903(11) 0.0181(3) Uani d . 1 1 . .
    H H22A 1.0926 1.0877 0.0835 0.022 Uiso calc R 1 1 . .
    C C23A 1.25509(14) 1.10826(15) 0.41683(13) 0.0281(3) Uani d . 1 1 . .
    H H23A 1.3318 1.1143 0.4318 0.042 Uiso calc R 1 1 . .
    H H23B 1.2207 1.0413 0.4712 0.042 Uiso calc R 1 1 . .
    H H23C 1.2058 1.1675 0.4162 0.042 Uiso calc R 1 1 . .
    C C24A 0.91703(14) 0.17216(12) 0.60228(12) 0.0240(3) Uani d . 1 1 . .
    H H24A 0.8921 0.1039 0.6615 0.036 Uiso calc R 1 1 . .
    H H24B 0.9940 0.1880 0.6087 0.036 Uiso calc R 1 1 . .
    H H24C 0.9196 0.1687 0.5363 0.036 Uiso calc R 1 1 . .
    S S1B 0.73247(3) 0.73597(3) 0.09732(3) 0.01691(8) Uani d . 1 1 . .
    F F1B 0.43727(7) 1.00519(7) 0.19386(7) 0.02408(19) Uani d . 1 1 . .
    O O1B 0.50193(9) 0.63422(8) 0.34200(8) 0.0209(2) Uani d . 1 1 . .
    O O2B 0.61941(9) 0.25875(8) 0.46823(8) 0.0207(2) Uani d . 1 1 . .
    O O3B 0.78696(9) 0.20771(8) 0.40519(8) 0.0236(2) Uani d . 1 1 . .
    O O4B 0.21975(9) 0.37224(9) 0.19460(8) 0.0222(2) Uani d . 1 1 . .
    O O5B 0.63291(10) 1.27590(8) -0.10488(8) 0.0250(2) Uani d . 1 1 . .
    N N1B 0.64551(10) 0.56854(9) 0.26041(9) 0.0151(2) Uani d . 1 1 . .
    N N2B 0.81022(10) 0.53686(9) 0.16058(9) 0.0173(2) Uani d . 1 1 . .
    C C1B 0.73321(11) 0.59824(11) 0.17804(10) 0.0157(2) Uani d . 1 1 . .
    C C2B 0.80789(11) 0.42898(11) 0.23771(10) 0.0160(2) Uani d . 1 1 . .
    C C3B 0.71905(11) 0.38889(11) 0.31656(10) 0.0151(2) Uani d . 1 1 . .
    C C4B 0.61373(11) 0.45619(10) 0.32381(10) 0.0147(2) Uani d . 1 1 . .
    H H4BA 0.5924 0.4411 0.3987 0.018 Uiso calc R 1 1 . .
    C C5B 0.57923(11) 0.64961(11) 0.27055(10) 0.0160(2) Uani d . 1 1 . .
    C C6B 0.61960(11) 0.75356(11) 0.18334(10) 0.0161(2) Uani d . 1 1 . .
    C C7B 0.56982(12) 0.84384(11) 0.17922(10) 0.0164(3) Uani d . 1 1 . .
    H H7BA 0.5093 0.8343 0.2345 0.020 Uiso calc R 1 1 . .
    C C8B 0.59422(12) 0.95327(11) 0.10361(10) 0.0162(3) Uani d . 1 1 . .
    C C9B 0.52370(12) 1.03373(11) 0.11276(11) 0.0176(3) Uani d . 1 1 . .
    C C10B 0.53657(12) 1.13969(11) 0.04417(11) 0.0194(3) Uani d . 1 1 . .
    H H10B 0.4859 1.1910 0.0535 0.023 Uiso calc R 1 1 . .
    C C11B 0.62607(13) 1.17023(11) -0.03983(11) 0.0189(3) Uani d . 1 1 . .
    C C12B 0.70110(13) 1.09380(12) -0.05141(11) 0.0214(3) Uani d . 1 1 . .
    H H12B 0.7630 1.1142 -0.1074 0.026 Uiso calc R 1 1 . .
    C C13B 0.68413(13) 0.98811(12) 0.01961(11) 0.0202(3) Uani d . 1 1 . .
    H H13B 0.7357 0.9368 0.0111 0.024 Uiso calc R 1 1 . .
    C C14B 0.91448(12) 0.37015(12) 0.22093(12) 0.0206(3) Uani d . 1 1 . .
    H H14D 0.9023 0.2938 0.2633 0.031 Uiso calc R 1 1 . .
    H H14E 0.9796 0.3904 0.2420 0.031 Uiso calc R 1 1 . .
    H H14F 0.9314 0.3878 0.1465 0.031 Uiso calc R 1 1 . .
    C C15B 0.71571(12) 0.27668(11) 0.39846(10) 0.0166(3) Uani d . 1 1 . .
    C C16B 0.60587(14) 0.15225(12) 0.55346(12) 0.0261(3) Uani d . 1 1 . .
    H H16D 0.5295 0.1458 0.5944 0.039 Uiso calc R 1 1 . .
    H H16E 0.6656 0.1369 0.5989 0.039 Uiso calc R 1 1 . .
    H H16F 0.6134 0.1019 0.5249 0.039 Uiso calc R 1 1 . .
    C C17B 0.51005(11) 0.43441(10) 0.28660(10) 0.0150(2) Uani d . 1 1 . .
    C C18B 0.51751(12) 0.44252(12) 0.18702(11) 0.0193(3) Uani d . 1 1 . .
    H H18B 0.5886 0.4618 0.1415 0.023 Uiso calc R 1 1 . .
    C C19B 0.42220(12) 0.42283(12) 0.15258(11) 0.0202(3) Uani d . 1 1 . .
    H H19B 0.4282 0.4292 0.0840 0.024 Uiso calc R 1 1 . .
    C C20B 0.31845(12) 0.39380(11) 0.21960(11) 0.0173(3) Uani d . 1 1 . .
    C C21B 0.31040(12) 0.38513(12) 0.32011(11) 0.0204(3) Uani d . 1 1 . .
    H H21B 0.2396 0.3655 0.3659 0.025 Uiso calc R 1 1 . .
    C C22B 0.40572(12) 0.40517(12) 0.35291(11) 0.0187(3) Uani d . 1 1 . .
    H H22B 0.3998 0.3989 0.4214 0.022 Uiso calc R 1 1 . .
    C C23B 0.22887(14) 0.37021(14) 0.09641(13) 0.0274(3) Uani d . 1 1 . .
    H H23D 0.1544 0.3509 0.0883 0.041 Uiso calc R 1 1 . .
    H H23E 0.2880 0.3179 0.0947 0.041 Uiso calc R 1 1 . .
    H H23F 0.2505 0.4404 0.0389 0.041 Uiso calc R 1 1 . .
    C C24B 0.71782(15) 1.30983(13) -0.19621(12) 0.0299(3) Uani d . 1 1 . .
    H H24D 0.7114 1.3868 -0.2390 0.045 Uiso calc R 1 1 . .
    H H24E 0.7051 1.2748 -0.2375 0.045 Uiso calc R 1 1 . .
    H H24F 0.7950 1.2912 -0.1746 0.045 Uiso calc R 1 1 . .
loop_
    _atom_site_aniso_label
    _atom_site_aniso_U_11
    _atom_site_aniso_U_22
    _atom_site_aniso_U_33
    _atom_site_aniso_U_12
    _atom_site_aniso_U_13
    _atom_site_aniso_U_23
    S1A 0.01787(16) 0.01556(16) 0.01531(15) -0.00280(12) 0.00011(12)
                                                                    -0.00582(12)
    F1A 0.0188(4) 0.0223(4) 0.0273(5) -0.0011(3) 0.0040(3) -0.0074(4)
    O1A 0.0270(5) 0.0179(5) 0.0206(5) -0.0025(4) 0.0056(4) -0.0069(4)
    O2A 0.0240(5) 0.0152(5) 0.0208(5) -0.0008(4) 0.0003(4) -0.0029(4)
    O3A 0.0318(6) 0.0199(5) 0.0287(6) 0.0079(5) -0.0022(5) -0.0080(5)
    O4A 0.0152(5) 0.0293(6) 0.0234(5) -0.0021(4) -0.0046(4) -0.0130(5)
    O5A 0.0272(5) 0.0144(5) 0.0213(5) -0.0013(4) -0.0024(4) -0.0039(4)
    N1A 0.0160(5) 0.0137(5) 0.0146(5) -0.0019(4) -0.0014(4) -0.0050(4)
    N2A 0.0163(5) 0.0179(6) 0.0197(6) -0.0016(4) -0.0016(4) -0.0082(5)
    C1A 0.0153(6) 0.0177(6) 0.0145(6) -0.0031(5) -0.0027(5) -0.0064(5)
    C2A 0.0146(6) 0.0185(6) 0.0197(6) 0.0003(5) -0.0040(5) -0.0096(5)
    C3A 0.0150(6) 0.0149(6) 0.0181(6) 0.0010(5) -0.0048(5) -0.0064(5)
    C4A 0.0153(6) 0.0141(6) 0.0153(6) -0.0012(5) -0.0028(5) -0.0057(5)
    C5A 0.0187(6) 0.0152(6) 0.0166(6) -0.0017(5) -0.0022(5) -0.0069(5)
    C6A 0.0177(6) 0.0169(6) 0.0141(6) -0.0036(5) -0.0020(5) -0.0059(5)
    C7A 0.0177(6) 0.0180(6) 0.0156(6) -0.0032(5) -0.0015(5) -0.0076(5)
    C8A 0.0180(6) 0.0156(6) 0.0162(6) -0.0021(5) -0.0031(5) -0.0074(5)
    C9A 0.0157(6) 0.0192(7) 0.0165(6) -0.0024(5) -0.0013(5) -0.0074(5)
    C10A 0.0178(6) 0.0173(7) 0.0199(6) 0.0008(5) -0.0050(5) -0.0081(5)
    C11A 0.0221(7) 0.0153(6) 0.0156(6) -0.0022(5) -0.0054(5) -0.0059(5)
    C12A 0.0188(6) 0.0185(7) 0.0159(6) -0.0033(5) -0.0001(5) -0.0071(5)
    C13A 0.0184(6) 0.0160(6) 0.0185(6) 0.0002(5) -0.0029(5) -0.0089(5)
    C14A 0.0172(7) 0.0217(7) 0.0290(7) 0.0012(5) -0.0004(6) -0.0126(6)
    C15A 0.0191(6) 0.0181(6) 0.0170(6) -0.0003(5) -0.0060(5) -0.0072(5)
    C16A 0.0381(9) 0.0171(7) 0.0230(7) -0.0027(6) -0.0011(7) -0.0026(6)
    C17A 0.0137(6) 0.0119(6) 0.0159(6) 0.0000(5) -0.0023(5) -0.0044(5)
    C18A 0.0139(6) 0.0182(6) 0.0187(6) -0.0001(5) -0.0003(5) -0.0093(5)
    C19A 0.0178(6) 0.0185(6) 0.0184(6) 0.0003(5) -0.0027(5) -0.0099(5)
    C20A 0.0152(6) 0.0156(6) 0.0198(6) -0.0002(5) -0.0046(5) -0.0064(5)
    C21A 0.0144(6) 0.0227(7) 0.0196(6) -0.0012(5) -0.0004(5) -0.0080(6)
    C22A 0.0167(6) 0.0200(7) 0.0155(6) -0.0008(5) -0.0004(5) -0.0069(5)
    C23A 0.0233(7) 0.0404(9) 0.0285(8) -0.0028(7) -0.0067(6) -0.0211(7)
    C24A 0.0280(8) 0.0154(7) 0.0258(7) 0.0013(6) -0.0098(6) -0.0056(6)
    S1B 0.01764(16) 0.01579(16) 0.01431(15) -0.00132(12) 0.00060(12)
                                                                    -0.00518(12)
    F1B 0.0216(4) 0.0228(5) 0.0226(4) 0.0024(3) 0.0026(3) -0.0085(4)
    O1B 0.0198(5) 0.0194(5) 0.0198(5) -0.0009(4) 0.0035(4) -0.0079(4)
    O2B 0.0187(5) 0.0172(5) 0.0186(5) 0.0001(4) -0.0003(4) -0.0027(4)
    O3B 0.0252(5) 0.0203(5) 0.0223(5) 0.0070(4) -0.0052(4) -0.0080(4)
    O4B 0.0151(5) 0.0271(6) 0.0270(5) -0.0020(4) -0.0050(4) -0.0139(5)
    O5B 0.0336(6) 0.0162(5) 0.0198(5) -0.0040(4) -0.0040(4) -0.0033(4)
    N1B 0.0144(5) 0.0144(5) 0.0146(5) -0.0011(4) -0.0009(4) -0.0054(4)
    N2B 0.0156(5) 0.0175(6) 0.0162(5) -0.0001(4) -0.0004(4) -0.0064(5)
    C1B 0.0144(6) 0.0184(6) 0.0140(6) -0.0021(5) -0.0018(5) -0.0070(5)
    C2B 0.0143(6) 0.0174(6) 0.0174(6) 0.0004(5) -0.0037(5) -0.0088(5)
    C3B 0.0140(6) 0.0158(6) 0.0157(6) 0.0013(5) -0.0039(5) -0.0071(5)
    C4B 0.0135(6) 0.0141(6) 0.0140(6) -0.0008(5) -0.0008(5) -0.0047(5)
    C5B 0.0153(6) 0.0165(6) 0.0162(6) -0.0005(5) -0.0031(5) -0.0073(5)
    C6B 0.0153(6) 0.0173(6) 0.0142(6) -0.0019(5) -0.0018(5) -0.0059(5)
    C7B 0.0153(6) 0.0181(6) 0.0152(6) -0.0014(5) -0.0019(5) -0.0071(5)
    C8B 0.0172(6) 0.0162(6) 0.0160(6) 0.0000(5) -0.0047(5) -0.0073(5)
    C9B 0.0171(6) 0.0205(7) 0.0150(6) -0.0013(5) -0.0028(5) -0.0076(5)
    C10B 0.0211(7) 0.0186(7) 0.0200(6) 0.0019(5) -0.0068(5) -0.0093(5)
    C11B 0.0241(7) 0.0151(6) 0.0171(6) -0.0031(5) -0.0066(5) -0.0056(5)
    C12B 0.0236(7) 0.0208(7) 0.0176(6) -0.0046(6) 0.0006(5) -0.0074(6)
    C13B 0.0219(7) 0.0185(7) 0.0198(6) -0.0012(5) -0.0008(5) -0.0090(6)
    C14B 0.0166(6) 0.0204(7) 0.0238(7) 0.0016(5) 0.0002(5) -0.0105(6)
    C15B 0.0173(6) 0.0182(6) 0.0152(6) -0.0001(5) -0.0044(5) -0.0078(5)
    C16B 0.0261(8) 0.0194(7) 0.0212(7) -0.0025(6) -0.0013(6) -0.0002(6)
    C17B 0.0135(6) 0.0137(6) 0.0155(6) 0.0006(5) -0.0024(5) -0.0050(5)
    C18B 0.0151(6) 0.0240(7) 0.0176(6) -0.0035(5) 0.0002(5) -0.0088(6)
    C19B 0.0187(7) 0.0244(7) 0.0181(6) -0.0013(5) -0.0034(5) -0.0098(6)
    C20B 0.0144(6) 0.0149(6) 0.0222(6) 0.0007(5) -0.0050(5) -0.0078(5)
    C21B 0.0146(6) 0.0233(7) 0.0216(7) -0.0025(5) 0.0003(5) -0.0094(6)
    C22B 0.0161(6) 0.0216(7) 0.0165(6) -0.0011(5) 0.0000(5) -0.0079(5)
    C23B 0.0211(7) 0.0368(9) 0.0344(8) -0.0011(6) -0.0071(6) -0.0238(8)
    C24B 0.0373(9) 0.0222(8) 0.0219(7) -0.0080(7) -0.0019(7) -0.0028(6)
_geom_special_details
;
All e.s.d.'s (except the e.s.d. in the dihedral angle between two l.s. planes)
are estimated using the full covariance matrix. The cell e.s.d.'s are taken
into account individually in the estimation of e.s.d.'s in distances, angles
and torsion angles; correlations between e.s.d.'s in cell parameters are only
used when they are defined by crystal symmetry. An approximate (isotropic)
treatment of cell e.s.d.'s is used for estimating e.s.d.'s involving l.s.
planes.
;
loop_
    _geom_bond_atom_site_label_1
    _geom_bond_atom_site_label_2
    _geom_bond_site_symmetry_2
    _geom_bond_distance
    _geom_bond_publ_flag
    S1A C6A . 1.7581(14) ?
    S1A C1A . 1.7597(14) ?
    F1A C9A . 1.3538(15) ?
    O1A C5A . 1.2131(17) ?
    O2A C15A . 1.3501(17) ?
    O2A C16A . 1.4425(18) ?
    O3A C15A . 1.2048(18) ?
    O4A C20A . 1.3700(16) ?
    O4A C23A . 1.4277(18) ?
    O5A C11A . 1.3580(16) ?
    O5A C24A . 1.4308(18) ?
    N1A C1A . 1.3715(17) ?
    N1A C5A . 1.3903(18) ?
    N1A C4A . 1.4784(17) ?
    N2A C1A . 1.2809(18) ?
    N2A C2A . 1.4224(18) ?
    C2A C3A . 1.3563(19) ?
    C2A C14A . 1.4958(19) ?
    C3A C15A . 1.4860(19) ?
    C3A C4A . 1.5216(19) ?
    C4A C17A . 1.5195(18) ?
    C4A H4AA . 1.0000 ?
    C5A C6A . 1.4892(19) ?
    C6A C7A . 1.352(2) ?
    C7A C8A . 1.4507(19) ?
    C7A H7AA . 0.9500 ?
    C8A C9A . 1.391(2) ?
    C8A C13A . 1.4089(19) ?
    C9A C10A . 1.3800(19) ?
    C10A C11A . 1.3922(19) ?
    C10A H10A . 0.9500 ?
    C11A C12A . 1.405(2) ?
    C12A C13A . 1.3763(19) ?
    C12A H12A . 0.9500 ?
    C13A H13A . 0.9500 ?
    C14A H14A . 0.9800 ?
    C14A H14B . 0.9800 ?
    C14A H14C . 0.9800 ?
    C16A H16A . 0.9800 ?
    C16A H16B . 0.9800 ?
    C16A H16C . 0.9800 ?
    C17A C18A . 1.3905(18) ?
    C17A C22A . 1.3963(18) ?
    C18A C19A . 1.3987(18) ?
    C18A H18A . 0.9500 ?
    C19A C20A . 1.3895(19) ?
    C19A H19A . 0.9500 ?
    C20A C21A . 1.3985(19) ?
    C21A C22A . 1.3870(19) ?
    C21A H21A . 0.9500 ?
    C22A H22A . 0.9500 ?
    C23A H23A . 0.9800 ?
    C23A H23B . 0.9800 ?
    C23A H23C . 0.9800 ?
    C24A H24A . 0.9800 ?
    C24A H24B . 0.9800 ?
    C24A H24C . 0.9800 ?
    S1B C1B . 1.7565(14) ?
    S1B C6B . 1.7585(14) ?
    F1B C9B . 1.3515(16) ?
    O1B C5B . 1.2131(16) ?
    O2B C15B . 1.3469(16) ?
    O2B C16B . 1.4449(17) ?
    O3B C15B . 1.2126(17) ?
    O4B C20B . 1.3689(16) ?
    O4B C23B . 1.4297(18) ?
    O5B C11B . 1.3560(17) ?
    O5B C24B . 1.4322(19) ?
    N1B C1B . 1.3715(17) ?
    N1B C5B . 1.3912(17) ?
    N1B C4B . 1.4749(17) ?
    N2B C1B . 1.2836(18) ?
    N2B C2B . 1.4180(17) ?
    C2B C3B . 1.3557(18) ?
    C2B C14B . 1.4969(19) ?
    C3B C15B . 1.4817(19) ?
    C3B C4B . 1.5191(18) ?
    C4B C17B . 1.5195(18) ?
    C4B H4BA . 1.0000 ?
    C5B C6B . 1.4848(19) ?
    C6B C7B . 1.3479(19) ?
    C7B C8B . 1.4499(19) ?
    C7B H7BA . 0.9500 ?
    C8B C13B . 1.4017(19) ?
    C8B C9B . 1.4023(19) ?
    C9B C10B . 1.3733(19) ?
    C10B C11B . 1.399(2) ?
    C10B H10B . 0.9500 ?
    C11B C12B . 1.398(2) ?
    C12B C13B . 1.383(2) ?
    C12B H12B . 0.9500 ?
    C13B H13B . 0.9500 ?
    C14B H14D . 0.9800 ?
    C14B H14E . 0.9800 ?
    C14B H14F . 0.9800 ?
    C16B H16D . 0.9800 ?
    C16B H16E . 0.9800 ?
    C16B H16F . 0.9800 ?
    C17B C18B . 1.3874(18) ?
    C17B C22B . 1.3927(18) ?
    C18B C19B . 1.3968(19) ?
    C18B H18B . 0.9500 ?
    C19B C20B . 1.3914(19) ?
    C19B H19B . 0.9500 ?
    C20B C21B . 1.3970(19) ?
    C21B C22B . 1.3853(19) ?
    C21B H21B . 0.9500 ?
    C22B H22B . 0.9500 ?
    C23B H23D . 0.9800 ?
    C23B H23E . 0.9800 ?
    C23B H23F . 0.9800 ?
    C24B H24D . 0.9800 ?
    C24B H24E . 0.9800 ?
    C24B H24F . 0.9800 ?
loop_
    _geom_angle_atom_site_label_1
    _geom_angle_atom_site_label_2
    _geom_angle_atom_site_label_3
    _geom_angle_site_symmetry_1
    _geom_angle_site_symmetry_3
    _geom_angle
    _geom_angle_publ_flag
    C6A S1A C1A . . 91.13(6) ?
    C15A O2A C16A . . 115.45(12) ?
    C20A O4A C23A . . 116.84(11) ?
    C11A O5A C24A . . 117.68(12) ?
    C1A N1A C5A . . 116.74(11) ?
    C1A N1A C4A . . 119.51(11) ?
    C5A N1A C4A . . 122.50(11) ?
    C1A N2A C2A . . 116.50(12) ?
    N2A C1A N1A . . 126.57(13) ?
    N2A C1A S1A . . 121.71(11) ?
    N1A C1A S1A . . 111.69(10) ?
    C3A C2A N2A . . 121.64(12) ?
    C3A C2A C14A . . 127.04(13) ?
    N2A C2A C14A . . 111.32(12) ?
    C2A C3A C15A . . 123.13(13) ?
    C2A C3A C4A . . 121.29(12) ?
    C15A C3A C4A . . 115.37(12) ?
    N1A C4A C17A . . 109.69(10) ?
    N1A C4A C3A . . 108.04(11) ?
    C17A C4A C3A . . 112.26(11) ?
    N1A C4A H4AA . . 108.9 ?
    C17A C4A H4AA . . 108.9 ?
    C3A C4A H4AA . . 108.9 ?
    O1A C5A N1A . . 123.89(13) ?
    O1A C5A C6A . . 126.57(13) ?
    N1A C5A C6A . . 109.53(11) ?
    C7A C6A C5A . . 119.98(12) ?
    C7A C6A S1A . . 129.08(11) ?
    C5A C6A S1A . . 110.82(10) ?
    C6A C7A C8A . . 129.12(13) ?
    C6A C7A H7AA . . 115.4 ?
    C8A C7A H7AA . . 115.4 ?
    C9A C8A C13A . . 115.48(12) ?
    C9A C8A C7A . . 119.74(12) ?
    C13A C8A C7A . . 124.78(13) ?
    F1A C9A C10A . . 117.14(12) ?
    F1A C9A C8A . . 118.38(12) ?
    C10A C9A C8A . . 124.49(13) ?
    C9A C10A C11A . . 118.03(13) ?
    C9A C10A H10A . . 121.0 ?
    C11A C10A H10A . . 121.0 ?
    O5A C11A C10A . . 124.32(13) ?
    O5A C11A C12A . . 115.59(12) ?
    C10A C11A C12A . . 120.09(13) ?
    C13A C12A C11A . . 119.53(13) ?
    C13A C12A H12A . . 120.2 ?
    C11A C12A H12A . . 120.2 ?
    C12A C13A C8A . . 122.35(13) ?
    C12A C13A H13A . . 118.8 ?
    C8A C13A H13A . . 118.8 ?
    C2A C14A H14A . . 109.5 ?
    C2A C14A H14B . . 109.5 ?
    H14A C14A H14B . . 109.5 ?
    C2A C14A H14C . . 109.5 ?
    H14A C14A H14C . . 109.5 ?
    H14B C14A H14C . . 109.5 ?
    O3A C15A O2A . . 122.37(13) ?
    O3A C15A C3A . . 127.66(14) ?
    O2A C15A C3A . . 109.96(12) ?
    O2A C16A H16A . . 109.5 ?
    O2A C16A H16B . . 109.5 ?
    H16A C16A H16B . . 109.5 ?
    O2A C16A H16C . . 109.5 ?
    H16A C16A H16C . . 109.5 ?
    H16B C16A H16C . . 109.5 ?
    C18A C17A C22A . . 118.73(12) ?
    C18A C17A C4A . . 120.87(12) ?
    C22A C17A C4A . . 120.39(12) ?
    C17A C18A C19A . . 121.20(12) ?
    C17A C18A H18A . . 119.4 ?
    C19A C18A H18A . . 119.4 ?
    C20A C19A C18A . . 119.35(12) ?
    C20A C19A H19A . . 120.3 ?
    C18A C19A H19A . . 120.3 ?
    O4A C20A C19A . . 124.58(12) ?
    O4A C20A C21A . . 115.46(12) ?
    C19A C20A C21A . . 119.96(12) ?
    C22A C21A C20A . . 120.02(13) ?
    C22A C21A H21A . . 120.0 ?
    C20A C21A H21A . . 120.0 ?
    C21A C22A C17A . . 120.72(13) ?
    C21A C22A H22A . . 119.6 ?
    C17A C22A H22A . . 119.6 ?
    O4A C23A H23A . . 109.5 ?
    O4A C23A H23B . . 109.5 ?
    H23A C23A H23B . . 109.5 ?
    O4A C23A H23C . . 109.5 ?
    H23A C23A H23C . . 109.5 ?
    H23B C23A H23C . . 109.5 ?
    O5A C24A H24A . . 109.5 ?
    O5A C24A H24B . . 109.5 ?
    H24A C24A H24B . . 109.5 ?
    O5A C24A H24C . . 109.5 ?
    H24A C24A H24C . . 109.5 ?
    H24B C24A H24C . . 109.5 ?
    C1B S1B C6B . . 91.33(6) ?
    C15B O2B C16B . . 116.22(11) ?
    C20B O4B C23B . . 116.59(11) ?
    C11B O5B C24B . . 116.97(12) ?
    C1B N1B C5B . . 116.75(11) ?
    C1B N1B C4B . . 120.30(11) ?
    C5B N1B C4B . . 122.30(11) ?
    C1B N2B C2B . . 116.32(12) ?
    N2B C1B N1B . . 126.41(13) ?
    N2B C1B S1B . . 122.14(10) ?
    N1B C1B S1B . . 111.42(10) ?
    C3B C2B N2B . . 122.00(12) ?
    C3B C2B C14B . . 126.45(13) ?
    N2B C2B C14B . . 111.53(12) ?
    C2B C3B C15B . . 122.75(12) ?
    C2B C3B C4B . . 121.57(12) ?
    C15B C3B C4B . . 115.64(11) ?
    N1B C4B C3B . . 108.06(10) ?
    N1B C4B C17B . . 110.01(10) ?
    C3B C4B C17B . . 113.02(11) ?
    N1B C4B H4BA . . 108.6 ?
    C3B C4B H4BA . . 108.6 ?
    C17B C4B H4BA . . 108.6 ?
    O1B C5B N1B . . 123.30(13) ?
    O1B C5B C6B . . 127.04(13) ?
    N1B C5B C6B . . 109.65(11) ?
    C7B C6B C5B . . 119.92(12) ?
    C7B C6B S1B . . 129.49(11) ?
    C5B C6B S1B . . 110.59(10) ?
    C6B C7B C8B . . 130.12(13) ?
    C6B C7B H7BA . . 114.9 ?
    C8B C7B H7BA . . 114.9 ?
    C13B C8B C9B . . 115.22(13) ?
    C13B C8B C7B . . 125.77(13) ?
    C9B C8B C7B . . 119.02(12) ?
    F1B C9B C10B . . 117.93(12) ?
    F1B C9B C8B . . 117.95(12) ?
    C10B C9B C8B . . 124.12(13) ?
    C9B C10B C11B . . 118.45(13) ?
    C9B C10B H10B . . 120.8 ?
    C11B C10B H10B . . 120.8 ?
    O5B C11B C12B . . 124.75(13) ?
    O5B C11B C10B . . 115.22(13) ?
    C12B C11B C10B . . 120.03(13) ?
    C13B C12B C11B . . 119.23(13) ?
    C13B C12B H12B . . 120.4 ?
    C11B C12B H12B . . 120.4 ?
    C12B C13B C8B . . 122.92(14) ?
    C12B C13B H13B . . 118.5 ?
    C8B C13B H13B . . 118.5 ?
    C2B C14B H14D . . 109.5 ?
    C2B C14B H14E . . 109.5 ?
    H14D C14B H14E . . 109.5 ?
    C2B C14B H14F . . 109.5 ?
    H14D C14B H14F . . 109.5 ?
    H14E C14B H14F . . 109.5 ?
    O3B C15B O2B . . 122.50(13) ?
    O3B C15B C3B . . 127.07(13) ?
    O2B C15B C3B . . 110.43(11) ?
    O2B C16B H16D . . 109.5 ?
    O2B C16B H16E . . 109.5 ?
    H16D C16B H16E . . 109.5 ?
    O2B C16B H16F . . 109.5 ?
    H16D C16B H16F . . 109.5 ?
    H16E C16B H16F . . 109.5 ?
    C18B C17B C22B . . 118.95(12) ?
    C18B C17B C4B . . 120.97(12) ?
    C22B C17B C4B . . 120.08(12) ?
    C17B C18B C19B . . 121.05(13) ?
    C17B C18B H18B . . 119.5 ?
    C19B C18B H18B . . 119.5 ?
    C20B C19B C18B . . 119.40(13) ?
    C20B C19B H19B . . 120.3 ?
    C18B C19B H19B . . 120.3 ?
    O4B C20B C19B . . 124.54(13) ?
    O4B C20B C21B . . 115.59(12) ?
    C19B C20B C21B . . 119.87(12) ?
    C22B C21B C20B . . 119.97(13) ?
    C22B C21B H21B . . 120.0 ?
    C20B C21B H21B . . 120.0 ?
    C21B C22B C17B . . 120.76(13) ?
    C21B C22B H22B . . 119.6 ?
    C17B C22B H22B . . 119.6 ?
    O4B C23B H23D . . 109.5 ?
    O4B C23B H23E . . 109.5 ?
    H23D C23B H23E . . 109.5 ?
    O4B C23B H23F . . 109.5 ?
    H23D C23B H23F . . 109.5 ?
    H23E C23B H23F . . 109.5 ?
    O5B C24B H24D . . 109.5 ?
    O5B C24B H24E . . 109.5 ?
    H24D C24B H24E . . 109.5 ?
    O5B C24B H24F . . 109.5 ?
    H24D C24B H24F . . 109.5 ?
    H24E C24B H24F . . 109.5 ?
loop_
    _geom_torsion_atom_site_label_1
    _geom_torsion_atom_site_label_2
    _geom_torsion_atom_site_label_3
    _geom_torsion_atom_site_label_4
    _geom_torsion_site_symmetry_1
    _geom_torsion_site_symmetry_2
    _geom_torsion_site_symmetry_3
    _geom_torsion_site_symmetry_4
    _geom_torsion
    _geom_torsion_publ_flag
    C2A N2A C1A N1A . . . . 4.0(2) ?
    C2A N2A C1A S1A . . . . -173.94(9) ?
    C5A N1A C1A N2A . . . . -175.05(13) ?
    C4A N1A C1A N2A . . . . 17.4(2) ?
    C5A N1A C1A S1A . . . . 3.11(15) ?
    C4A N1A C1A S1A . . . . -164.46(9) ?
    C6A S1A C1A N2A . . . . 175.33(12) ?
    C6A S1A C1A N1A . . . . -2.93(10) ?
    C1A N2A C2A C3A . . . . -10.65(19) ?
    C1A N2A C2A C14A . . . . 168.43(12) ?
    N2A C2A C3A C15A . . . . -178.59(12) ?
    C14A C2A C3A C15A . . . . 2.5(2) ?
    N2A C2A C3A C4A . . . . -4.1(2) ?
    C14A C2A C3A C4A . . . . 177.00(13) ?
    C1A N1A C4A C17A . . . . 94.47(14) ?
    C5A N1A C4A C17A . . . . -72.35(15) ?
    C1A N1A C4A C3A . . . . -28.20(15) ?
    C5A N1A C4A C3A . . . . 164.98(11) ?
    C2A C3A C4A N1A . . . . 22.18(16) ?
    C15A C3A C4A N1A . . . . -162.90(11) ?
    C2A C3A C4A C17A . . . . -98.90(15) ?
    C15A C3A C4A C17A . . . . 76.02(14) ?
    C1A N1A C5A O1A . . . . 180.00(13) ?
    C4A N1A C5A O1A . . . . -12.8(2) ?
    C1A N1A C5A C6A . . . . -1.46(16) ?
    C4A N1A C5A C6A . . . . 165.70(11) ?
    O1A C5A C6A C7A . . . . 1.3(2) ?
    N1A C5A C6A C7A . . . . -177.23(12) ?
    O1A C5A C6A S1A . . . . 177.66(12) ?
    N1A C5A C6A S1A . . . . -0.83(14) ?
    C1A S1A C6A C7A . . . . 178.09(13) ?
    C1A S1A C6A C5A . . . . 2.11(10) ?
    C5A C6A C7A C8A . . . . 178.41(12) ?
    S1A C6A C7A C8A . . . . 2.7(2) ?
    C6A C7A C8A C9A . . . . -164.72(14) ?
    C6A C7A C8A C13A . . . . 15.9(2) ?
    C13A C8A C9A F1A . . . . 178.69(11) ?
    C7A C8A C9A F1A . . . . -0.78(19) ?
    C13A C8A C9A C10A . . . . -1.7(2) ?
    C7A C8A C9A C10A . . . . 178.86(12) ?
    F1A C9A C10A C11A . . . . -179.58(11) ?
    C8A C9A C10A C11A . . . . 0.8(2) ?
    C24A O5A C11A C10A . . . . -5.89(19) ?
    C24A O5A C11A C12A . . . . 173.63(12) ?
    C9A C10A C11A O5A . . . . -179.63(12) ?
    C9A C10A C11A C12A . . . . 0.86(19) ?
    O5A C11A C12A C13A . . . . 178.95(12) ?
    C10A C11A C12A C13A . . . . -1.5(2) ?
    C11A C12A C13A C8A . . . . 0.5(2) ?
    C9A C8A C13A C12A . . . . 0.98(19) ?
    C7A C8A C13A C12A . . . . -179.59(12) ?
    C16A O2A C15A O3A . . . . 2.8(2) ?
    C16A O2A C15A C3A . . . . -175.94(11) ?
    C2A C3A C15A O3A . . . . 1.8(2) ?
    C4A C3A C15A O3A . . . . -173.06(14) ?
    C2A C3A C15A O2A . . . . -179.61(12) ?
    C4A C3A C15A O2A . . . . 5.58(16) ?
    N1A C4A C17A C18A . . . . -76.38(15) ?
    C3A C4A C17A C18A . . . . 43.75(17) ?
    N1A C4A C17A C22A . . . . 102.51(14) ?
    C3A C4A C17A C22A . . . . -137.36(13) ?
    C22A C17A C18A C19A . . . . -1.0(2) ?
    C4A C17A C18A C19A . . . . 177.95(12) ?
    C17A C18A C19A C20A . . . . 0.3(2) ?
    C23A O4A C20A C19A . . . . 2.7(2) ?
    C23A O4A C20A C21A . . . . -177.20(13) ?
    C18A C19A C20A O4A . . . . -179.44(13) ?
    C18A C19A C20A C21A . . . . 0.4(2) ?
    O4A C20A C21A C22A . . . . 179.41(13) ?
    C19A C20A C21A C22A . . . . -0.5(2) ?
    C20A C21A C22A C17A . . . . -0.2(2) ?
    C18A C17A C22A C21A . . . . 0.9(2) ?
    C4A C17A C22A C21A . . . . -178.01(13) ?
    C2B N2B C1B N1B . . . . -4.0(2) ?
    C2B N2B C1B S1B . . . . 173.68(9) ?
    C5B N1B C1B N2B . . . . 173.17(13) ?
    C4B N1B C1B N2B . . . . -15.8(2) ?
    C5B N1B C1B S1B . . . . -4.76(14) ?
    C4B N1B C1B S1B . . . . 166.23(9) ?
    C6B S1B C1B N2B . . . . -173.17(12) ?
    C6B S1B C1B N1B . . . . 4.85(10) ?
    C1B N2B C2B C3B . . . . 10.35(19) ?
    C1B N2B C2B C14B . . . . -168.29(12) ?
    N2B C2B C3B C15B . . . . -179.35(11) ?
    C14B C2B C3B C15B . . . . -0.9(2) ?
    N2B C2B C3B C4B . . . . 3.03(19) ?
    C14B C2B C3B C4B . . . . -178.55(12) ?
    C1B N1B C4B C3B . . . . 25.68(15) ?
    C5B N1B C4B C3B . . . . -163.84(11) ?
    C1B N1B C4B C17B . . . . -98.13(13) ?
    C5B N1B C4B C17B . . . . 72.35(15) ?
    C2B C3B C4B N1B . . . . -19.80(16) ?
    C15B C3B C4B N1B . . . . 162.42(10) ?
    C2B C3B C4B C17B . . . . 102.17(14) ?
    C15B C3B C4B C17B . . . . -75.61(14) ?
    C1B N1B C5B O1B . . . . -177.26(12) ?
    C4B N1B C5B O1B . . . . 11.9(2) ?
    C1B N1B C5B C6B . . . . 1.79(16) ?
    C4B N1B C5B C6B . . . . -169.01(11) ?
    O1B C5B C6B C7B . . . . 1.1(2) ?
    N1B C5B C6B C7B . . . . -177.93(12) ?
    O1B C5B C6B S1B . . . . -179.03(12) ?
    N1B C5B C6B S1B . . . . 1.97(13) ?
    C1B S1B C6B C7B . . . . 176.05(13) ?
    C1B S1B C6B C5B . . . . -3.83(10) ?
    C5B C6B C7B C8B . . . . 179.49(12) ?
    S1B C6B C7B C8B . . . . -0.4(2) ?
    C6B C7B C8B C13B . . . . -4.7(2) ?
    C6B C7B C8B C9B . . . . 175.42(14) ?
    C13B C8B C9B F1B . . . . -178.35(11) ?
    C7B C8B C9B F1B . . . . 1.54(18) ?
    C13B C8B C9B C10B . . . . 2.0(2) ?
    C7B C8B C9B C10B . . . . -178.11(12) ?
    F1B C9B C10B C11B . . . . 179.72(12) ?
    C8B C9B C10B C11B . . . . -0.6(2) ?
    C24B O5B C11B C12B . . . . 5.1(2) ?
    C24B O5B C11B C10B . . . . -175.45(12) ?
    C9B C10B C11B O5B . . . . 179.39(12) ?
    C9B C10B C11B C12B . . . . -1.1(2) ?
    O5B C11B C12B C13B . . . . -179.19(13) ?
    C10B C11B C12B C13B . . . . 1.4(2) ?
    C11B C12B C13B C8B . . . . 0.1(2) ?
    C9B C8B C13B C12B . . . . -1.7(2) ?
    C7B C8B C13B C12B . . . . 178.40(13) ?
    C16B O2B C15B O3B . . . . 0.88(19) ?
    C16B O2B C15B C3B . . . . -179.27(11) ?
    C2B C3B C15B O3B . . . . -1.6(2) ?
    C4B C3B C15B O3B . . . . 176.18(13) ?
    C2B C3B C15B O2B . . . . 178.59(12) ?
    C4B C3B C15B O2B . . . . -3.66(15) ?
    N1B C4B C17B C18B . . . . 65.35(16) ?
    C3B C4B C17B C18B . . . . -55.52(17) ?
    N1B C4B C17B C22B . . . . -115.06(14) ?
    C3B C4B C17B C22B . . . . 124.07(14) ?
    C22B C17B C18B C19B . . . . 0.6(2) ?
    C4B C17B C18B C19B . . . . -179.81(13) ?
    C17B C18B C19B C20B . . . . -0.5(2) ?
    C23B O4B C20B C19B . . . . 6.1(2) ?
    C23B O4B C20B C21B . . . . -173.95(13) ?
    C18B C19B C20B O4B . . . . -179.75(13) ?
    C18B C19B C20B C21B . . . . 0.3(2) ?
    O4B C20B C21B C22B . . . . 179.88(13) ?
    C19B C20B C21B C22B . . . . -0.2(2) ?
    C20B C21B C22B C17B . . . . 0.2(2) ?
    C18B C17B C22B C21B . . . . -0.5(2) ?
    C4B C17B C22B C21B . . . . 179.95(13) ?
loop_
    _geom_hbond_atom_site_label_D
    _geom_hbond_atom_site_label_H
    _geom_hbond_atom_site_label_A
    _geom_hbond_site_symmetry_A
    _geom_hbond_distance_DH
    _geom_hbond_distance_HA
    _geom_hbond_distance_DA
    _geom_hbond_angle_DHA
    _geom_hbond_publ_flag
    C12A H12A O1B 2_666 0.95 2.52 3.4472(18) 166 yes
    C13A H13A S1A . 0.95 2.55 3.2321(18) 129 yes
    C13B H13B S1B . 0.95 2.54 3.2578(19) 133 yes
    C14A H14A O3A . 0.98 2.17 2.927(2) 133 yes
    C14B H14D O3B . 0.98 2.15 2.8820(19) 130 yes
    C18A H18A O3B 1_565 0.95 2.58 3.249(2) 128 yes
    C21A H21A F1B 1_655 0.95 2.48 3.2047(18) 134 yes
    C24A H24C O3B . 0.98 2.48 3.2724(19) 137 yes
    C24A H24A Cg1 2_766 0.98 2.50 3.3612(19) 147 yes
