# Supplementary material for: Methyl (2Z)-2-(2-fluoro-4-meth­oxy­benzyl­idene)-5-(4-meth­oxy­phen­yl)-7-methyl-3-oxo-2,3-dihydro-5H-[1,3]thia­zolo[3,2-a]pyrimidine-6-carboxyl­ate
Source: Acta Crystallogr Sect E Struct Rep Online. 2011 Jul 6;67(Pt 8):o1913–4. doi: 10.1107/S1600536811025141 (PMC3212305; doi:10.1107/S1600536811025141)
Supplement: Supplementary file 2 [file e-67-o1913-Isup2.hkl]

# 
# h,k,l, Fc-squared, Fo-squared, sigma(Fo-squared) and status flag 
# 
data_I
_shelx_title ' 1f_0m in P-1 (100K)' 
_shelx_refln_list_code          4 
_shelx_F_calc_maximum      397.29 
_exptl_crystal_F_000       976.00 
_reflns_d_resolution_high  0.7048 
 
loop_ 
 _symmetry_equiv_pos_as_xyz 
 'x, y, z' 
 '-x, -y, -z' 
 
_cell_length_a    11.7374 
_cell_length_b    14.3062 
_cell_length_c    14.5552 
_cell_angle_alpha  61.939 
_cell_angle_beta   80.791 
_cell_angle_gamma  84.878 
 
_shelx_F_squared_multiplier     1.000 
 
loop_ 
 _refln_index_h 
 _refln_index_k 
 _refln_index_l 
 _refln_F_squared_calc 
 _refln_F_squared_meas 
 _refln_F_squared_sigma 
 _refln_observed_status 
   1   0   0       56.90       35.27      4.36 o 
   2   0   0    12888.60    13264.21     82.40 o 
   3   0   0        0.05       -0.57      0.57 o 
   4   0   0     2142.22     2166.79     16.91 o 
   5   0   0      194.24      170.68      2.63 o 
   6   0   0     4196.71     4041.46     33.16 o 
   7   0   0       92.89       94.41      3.06 o 
   8   0   0      571.50      605.83      8.83 o 
   9   0   0      994.45      920.25     17.47 o 
  10   0   0        1.46        9.32      4.07 o 
  11   0   0       43.93       47.54      8.80 o 
  12   0   0      157.72      167.34      9.08 o 
  13   0   0       87.26       84.57      7.56 o 
  14   0   0       58.13       51.03      9.25 o 
  15   0   0       23.43       21.23      8.01 o 
  16   0   0        6.71       -2.03      7.12 o 
 -16   1   0      162.22      168.65     14.47 o 
 -15   1   0      150.82      164.76     13.75 o 
 -14   1   0     1168.47     1143.74     29.29 o 
 -13   1   0     1148.35     1139.38     22.56 o 
 -12   1   0     1108.65     1088.00     21.16 o 
 -11   1   0     1126.28     1049.74     19.84 o 
 -10   1   0      968.36      915.46     17.73 o 
  -9   1   0      280.47      307.98      8.37 o 
  -8   1   0        3.52        8.34      1.74 o 
  -7   1   0      117.31      124.49      3.55 o 
  -6   1   0       53.02       49.37      1.66 o 
  -5   1   0     2992.78     2961.19     22.99 o 
  -4   1   0       31.66       24.46      1.25 o 
  -3   1   0     2251.98     2125.62     17.25 o 
  -2   1   0      133.87      125.14      1.86 o 
  -1   1   0       25.94       -0.18      1.57 o 
   0   1   0       11.08        4.69      0.83 o 
   1   1   0        0.24        3.39      0.79 o 
   2   1   0      178.20      149.56      3.08 o 
   3   1   0     6620.97     7016.20     58.18 o 
   4   1   0        2.29       -1.05      1.05 o 
   5   1   0     2801.54     2656.27     19.34 o 
   6   1   0      135.04      136.60      2.57 o 
   7   1   0     4658.65     4992.46     38.16 o 
   8   1   0      380.76      365.33      6.61 o 
   9   1   0        0.08       -1.99      1.99 o 
  10   1   0      770.23      765.80     14.21 o 
  11   1   0     1644.66     1583.89     23.22 o 
  12   1   0       65.84       69.80      6.08 o 
  13   1   0      319.92      314.55     13.04 o 
  14   1   0       48.80       47.77      8.66 o 
  15   1   0       56.91       54.34      9.50 o 
  16   1   0       14.47       17.85      8.98 o 
 -16   2   0        0.45       -7.32      7.32 o 
 -15   2   0       54.80       53.49     13.17 o 
 -14   2   0      129.71      123.50     11.89 o 
 -13   2   0        4.08       -5.63      5.63 o 
 -12   2   0      314.98      324.78     11.65 o 
 -11   2   0     1001.79     1026.59     19.84 o 
 -10   2   0      332.98      317.26     10.89 o 
  -9   2   0     1227.79     1244.47     18.56 o 
  -8   2   0      802.26      760.61     18.60 o 
  -7   2   0      520.38      540.34      7.02 o 
  -6   2   0      367.44      449.08      5.83 o 
  -5   2   0      218.15      217.74      3.36 o 
  -4   2   0     1116.62     1260.89     10.83 o 
  -3   2   0      366.50      315.66      4.31 o 
  -2   2   0    32233.85    33256.77    314.71 o 
  -1   2   0      402.58      360.80      8.66 o 
   0   2   0      359.63      343.76      5.40 o 
   1   2   0       34.04       19.22      1.45 o 
   2   2   0        3.78        8.02      2.59 o 
   3   2   0       79.61       77.42      2.87 o 
   4   2   0      790.51      758.61     11.24 o 
   5   2   0       29.48       30.05      1.58 o 
   6   2   0     2737.31     2860.53     26.38 o 
   7   2   0      365.66      356.54      4.51 o 
   8   2   0     7415.51     7691.90     65.54 o 
   9   2   0        5.84        8.03      2.87 o 
  10   2   0     2517.74     2374.00     30.01 o 
  11   2   0       73.23       70.40      5.59 o 
  12   2   0       93.45       88.17      6.49 o 
  13   2   0      122.11      119.78      9.36 o 
  14   2   0       42.10       34.65      7.82 o 
  15   2   0        2.34       11.42      7.05 o 
  16   2   0        3.22       11.27      7.70 o 
 -16   3   0      256.29      253.51     17.30 o 
 -15   3   0        2.10       -2.18      8.96 o 
 -14   3   0      356.44      372.58     20.06 o 
 -13   3   0        3.28       -0.41      6.35 o 
 -12   3   0        0.56        3.63      4.86 o 
 -11   3   0      322.82      317.55     14.50 o 
 -10   3   0      322.61      312.70     12.38 o 
  -9   3   0      697.10      725.15     11.63 o 
  -8   3   0      164.69      165.59      4.50 o 
  -7   3   0     1291.33     1321.25     12.11 o 
  -6   3   0     2539.36     2584.83     19.64 o 
  -5   3   0     8256.06     9156.26     63.64 o 
  -4   3   0     2073.15     2196.52     16.90 o 
  -3   3   0      335.25      459.62      5.68 o 
  -2   3   0     1194.11     1126.33     10.31 o 
  -1   3   0     3365.27     3455.68     29.15 o 
   0   3   0        9.45       -1.12      1.12 o 
   1   3   0    11283.21    11522.19    102.25 o 
   2   3   0      512.27      476.82      8.36 o 
   3   3   0      217.00      237.41      5.31 o 
   4   3   0      676.78      627.57      9.44 o 
   5   3   0      183.54      271.93      5.47 o 
   6   3   0        2.53        1.80      1.00 o 
   7   3   0     1044.51     1221.26     13.61 o 
   8   3   0       74.64       83.46      3.11 o 
   9   3   0      932.65      848.65     14.03 o 
  10   3   0        7.01       13.63      2.82 o 
  11   3   0        1.27       -0.36      3.56 o 
  12   3   0       30.24       28.75      4.82 o 
  13   3   0       10.11       11.68      5.64 o 
  14   3   0        4.80        1.05      5.81 o 
  15   3   0       37.78       27.58     11.36 o 
  16   3   0       10.22       -1.63     10.99 o 
 -15   4   0      392.53      348.14     18.47 o 
 -14   4   0       37.24       15.47     14.67 o 
 -13   4   0      248.41      191.84     25.18 o 
 -12   4   0      317.89      319.08     12.05 o 
 -11   4   0       71.61       67.43      7.03 o 
 -10   4   0     1534.90     1511.03     19.44 o 
  -9   4   0      829.94      791.48     12.77 o 
  -8   4   0        2.09        2.65      2.16 o 
  -7   4   0       25.38       15.50      1.55 o 
  -6   4   0     1951.04     2313.37     18.77 o 
  -5   4   0     2449.04     2717.53     21.02 o 
  -4   4   0     2813.55     3175.19     24.97 o 
  -3   4   0      356.46      303.25      6.69 o 
  -2   4   0      116.29      122.98      2.96 o 
  -1   4   0      906.74      901.29     10.24 o 
   0   4   0     4129.48     4271.13     39.01 o 
   1   4   0      375.98      349.95      4.07 o 
   2   4   0     4109.01     4116.25     40.95 o 
   3   4   0      584.95      525.75     10.86 o 
   4   4   0       22.29       13.73      3.29 o 
   5   4   0       21.76       16.85      2.19 o 
   6   4   0      627.46      666.24      8.40 o 
   7   4   0       11.28       13.09      1.75 o 
   8   4   0      647.85      586.21     10.60 o 
   9   4   0        0.43        1.90      2.66 o 
  10   4   0        1.12       -0.59      3.84 o 
  11   4   0      495.07      459.61     11.55 o 
  12   4   0        4.33        0.50      4.54 o 
  13   4   0       60.91       62.28      7.54 o 
  14   4   0       16.63       11.86      8.55 o 
  15   4   0      120.47      115.73     15.52 o 
  16   4   0       40.67       56.65     13.88 o 
 -15   5   0       38.57       54.04     10.30 o 
 -14   5   0       17.70        9.11      7.30 o 
 -13   5   0       41.44       36.12      8.55 o 
 -12   5   0      667.01      639.29     22.23 o 
 -11   5   0     1452.32     1490.29     47.98 o 
 -10   5   0       74.91       87.98      6.25 o 
  -9   5   0      755.47      771.76     13.53 o 
  -8   5   0      265.56      274.48      7.01 o 
  -7   5   0     1004.01     1087.38     12.16 o 
  -6   5   0      552.93      537.87      8.99 o 
  -5   5   0      393.86      344.63      5.07 o 
  -4   5   0      150.78      153.51      3.56 o 
  -3   5   0     2339.53     2374.69     21.91 o 
  -2   5   0      624.16      666.55      8.08 o 
  -1   5   0     2682.63     2659.98     24.73 o 
   0   5   0       59.68       53.12      2.70 o 
   1   5   0    10640.22    11714.02     89.92 o 
   2   5   0       87.12       72.86      3.20 o 
   3   5   0      304.28      359.37      5.68 o 
   4   5   0      179.43      185.33      5.64 o 
   5   5   0       24.50       33.72      2.09 o 
   6   5   0      174.74      180.20      4.55 o 
   7   5   0      124.18      133.88      4.38 o 
   8   5   0      171.11      154.08      5.52 o 
   9   5   0     1004.17     1082.87     14.57 o 
  10   5   0      416.30      416.33     10.40 o 
  11   5   0        1.13        5.07      3.53 o 
  12   5   0       47.43       44.36      8.74 o 
  13   5   0       15.46       11.43      7.91 o 
  14   5   0      107.81      105.61     15.74 o 
  15   5   0       67.96       31.30     12.10 o 
 -15   6   0      157.97      151.10     30.57 o 
 -14   6   0      479.15      500.38     20.56 o 
 -13   6   0      383.55      346.02     17.28 o 
 -12   6   0      878.34      828.52     24.06 o 
 -11   6   0      110.98      121.79     15.06 o 
 -10   6   0      430.41      442.56     12.82 o 
  -9   6   0      976.12      986.15     15.83 o 
  -8   6   0     1135.83     1129.00     16.63 o 
  -7   6   0      251.77      226.63      5.48 o 
  -6   6   0       42.09       74.20      3.08 o 
  -5   6   0        6.22        5.51      2.01 o 
  -4   6   0      500.99      505.33      6.99 o 
  -3   6   0      299.87      270.62      5.52 o 
  -2   6   0       16.72       26.25      2.12 o 
  -1   6   0      128.62      141.99      5.82 o 
   0   6   0     9700.64    10849.86     91.59 o 
   1   6   0     4813.80     4989.53     43.60 o 
   2   6   0    17392.28    18945.02    165.92 o 
   3   6   0      106.61      111.09      4.65 o 
   4   6   0        9.82       17.19      1.45 o 
   5   6   0       22.57       20.85      1.90 o 
   6   6   0        7.24       26.10      2.47 o 
   7   6   0        4.66        5.56      1.76 o 
   8   6   0     1848.50     1876.15     21.28 o 
   9   6   0      704.57      691.58     12.20 o 
  10   6   0       63.77       75.43      7.97 o 
  11   6   0       20.31       20.51      5.79 o 
  12   6   0     1117.39     1120.40     28.45 o 
  13   6   0       22.01       13.70      8.06 o 
  14   6   0       15.67       20.05     10.80 o 
  15   6   0        4.52        5.89     11.28 o 
 -14   7   0      153.48      159.80     19.92 o 
 -13   7   0      209.73      240.93     18.76 o 
 -12   7   0       33.46       25.37      7.47 o 
 -11   7   0      451.27      457.29     17.47 o 
 -10   7   0     1207.23     1127.29     23.47 o 
  -9   7   0       57.46       59.73      7.59 o 
  -8   7   0      251.72      247.05      8.30 o 
  -7   7   0     1067.07     1084.72     14.36 o 
  -6   7   0       98.44      112.97      4.20 o 
  -5   7   0     1302.69     1416.96     14.73 o 
  -4   7   0     2332.96     2456.56     24.06 o 
  -3   7   0      778.08      802.78     12.63 o 
  -2   7   0      357.14      365.69      7.34 o 
  -1   7   0     9697.03     9763.29     90.32 o 
   0   7   0      128.17      175.23      4.30 o 
   1   7   0     2889.05     3285.43     32.50 o 
   2   7   0       71.30       88.37      3.45 o 
   3   7   0        9.46        3.21      1.58 o 
   4   7   0        6.79        1.26      1.66 o 
   5   7   0     1417.45     1459.90     17.35 o 
   6   7   0       30.98       24.65      2.72 o 
   7   7   0       75.87       71.20      6.57 o 
   8   7   0       49.20       50.42      5.37 o 
   9   7   0      358.37      364.23     14.61 o 
  10   7   0      120.46      141.68     10.76 o 
  11   7   0      299.39      324.96     14.56 o 
  12   7   0       57.54       63.94      9.67 o 
  13   7   0        0.66       -7.47      7.47 o 
  14   7   0        8.93       13.42     17.67 o 
  15   7   0        0.39        8.17     10.84 o 
 -14   8   0       20.96        1.85     12.01 o 
 -13   8   0       18.99        4.90     11.19 o 
 -12   8   0       13.11       11.64     10.50 o 
 -11   8   0        4.66       17.79      8.75 o 
 -10   8   0       50.38       44.37     10.00 o 
  -9   8   0      342.92      348.03     18.60 o 
  -8   8   0      133.33      136.80      9.91 o 
  -7   8   0      883.24      855.95     16.99 o 
  -6   8   0      548.71      554.19     10.08 o 
  -5   8   0      284.80      255.53      6.77 o 
  -4   8   0     1069.31     1043.63     13.89 o 
  -3   8   0      205.21      212.11      7.19 o 
  -2   8   0     1077.82     1298.13     16.77 o 
  -1   8   0      338.86      364.14      7.48 o 
   0   8   0     3132.83     2987.76     28.66 o 
   1   8   0      712.37      668.52      8.49 o 
   2   8   0      106.69       96.70      5.24 o 
   3   8   0        0.40       -1.74      1.74 o 
   4   8   0      170.44      227.94      9.44 o 
   5   8   0       43.24       30.65      7.37 o 
   6   8   0       35.32       44.14      5.09 o 
   7   8   0       17.34       20.68      5.06 o 
   8   8   0       22.57       20.31      5.89 o 
   9   8   0      423.67      457.42     19.23 o 
  10   8   0     1072.62     1071.32     26.54 o 
  11   8   0       96.61       93.20      9.58 o 
  12   8   0       13.71       11.22      9.93 o 
  13   8   0       59.85       47.45     11.64 o 
  14   8   0        2.47       -1.78     11.05 o 
 -14   9   0      112.98       91.53     20.15 o 
 -13   9   0       66.45       50.89     16.36 o 
 -12   9   0      347.89      293.07     21.02 o 
 -11   9   0      266.98      251.74     30.64 o 
 -10   9   0      107.10       82.90     12.73 o 
  -9   9   0        2.36       -5.23      6.88 o 
  -8   9   0        8.71        5.49      9.05 o 
  -7   9   0       83.05       84.40      8.28 o 
  -6   9   0        9.72       13.85      4.70 o 
  -5   9   0       18.57       34.74      3.92 o 
  -4   9   0      615.26      661.67     14.53 o 
  -3   9   0     3354.05     3418.17     59.17 o 
  -2   9   0      570.38      516.27     10.88 o 
  -1   9   0       46.62       43.88      4.16 o 
   0   9   0       52.29       54.70      3.88 o 
   1   9   0       66.39       68.40      4.46 o 
   2   9   0        2.17        4.42      4.61 o 
   3   9   0      593.53      532.80     12.88 o 
   4   9   0      337.72      319.51     10.62 o 
   5   9   0        9.17        4.52      4.29 o 
   6   9   0       29.90       23.12      4.33 o 
   7   9   0      769.91      795.52     18.17 o 
   8   9   0       22.10       15.18      4.37 o 
   9   9   0      796.55      831.89     28.43 o 
  10   9   0      359.92      381.96     16.29 o 
  11   9   0      327.62      312.48     15.68 o 
  12   9   0       31.31       22.03     21.70 o 
  13   9   0       79.09       72.34     31.85 o 
  14   9   0       16.07       19.98     11.16 o 
 -13  10   0        1.70       -6.29     10.70 o 
 -12  10   0      143.92      100.71     15.36 o 
 -11  10   0       20.71       18.40     10.25 o 
 -10  10   0        0.72       -6.53     10.06 o 
  -9  10   0      264.23      252.31     25.37 o 
  -8  10   0       87.22      102.30     12.66 o 
  -7  10   0       60.21       54.07      7.58 o 
  -6  10   0        3.44       -2.56      4.93 o 
  -5  10   0     1283.47     1231.73     20.91 o 
  -4  10   0     4168.67     3954.66     57.94 o 
  -3  10   0     9429.90     9324.93    190.17 o 
  -2  10   0       37.98       44.66      7.08 o 
  -1  10   0     2131.77     2088.39     28.37 o 
   0  10   0       11.25        1.11      3.67 o 
   1  10   0       34.24       33.16      5.18 o 
   2  10   0      408.85      394.11     13.66 o 
   3  10   0      184.10      163.41      9.34 o 
   4  10   0       24.66       25.52      5.01 o 
   5  10   0       26.80       27.96      6.30 o 
   6  10   0        1.05       -2.13      3.46 o 
   7  10   0      484.58      506.77     14.69 o 
   8  10   0     1733.81     1702.89     35.13 o 
   9  10   0       81.66       76.31      8.78 o 
  10  10   0      108.24      120.02     13.32 o 
  11  10   0       60.25       72.65      9.56 o 
  12  10   0       44.08       32.58      8.79 o 
  13  10   0       62.61       60.07     20.62 o 
 -12  11   0      300.57      320.68     51.06 o 
 -11  11   0       21.65       20.41     13.52 o 
 -10  11   0      112.24      122.43     15.33 o 
  -9  11   0        0.40       -0.50     10.12 o 
  -8  11   0        7.75       15.79      8.44 o 
  -7  11   0        3.38       -5.38      6.89 o 
  -6  11   0      201.06      203.00     14.08 o 
  -5  11   0      155.29      137.44      7.64 o 
  -4  11   0      287.34      286.53     17.37 o 
  -3  11   0       95.47       76.59      6.78 o 
  -2  11   0       49.92       62.16      6.79 o 
  -1  11   0      842.15      788.84     19.40 o 
   0  11   0     1075.80     1024.42     18.81 o 
   1  11   0      414.66      365.02     13.95 o 
   2  11   0       46.28       33.93      9.72 o 
   3  11   0      314.28      201.83     10.73 o 
   4  11   0       98.24       83.48      8.26 o 
   5  11   0        4.12        2.23      3.62 o 
   6  11   0       34.37       30.63      7.94 o 
   7  11   0      412.90      393.39     41.29 o 
   8  11   0        0.80       -4.37      4.37 o 
   9  11   0      226.55      221.74     36.94 o 
  10  11   0       37.48       21.79      6.73 o 
  11  11   0        0.06       -5.48      5.48 o 
  12  11   0       26.51       47.20     10.14 o 
  13  11   0      265.48      280.14     32.96 o 
 -11  12   0       20.27        9.56     10.03 o 
 -10  12   0       34.65       24.32     10.83 o 
  -9  12   0       37.17       38.61     10.70 o 
  -8  12   0        4.43       12.88      8.50 o 
  -7  12   0      357.39      381.09     19.78 o 
  -6  12   0        6.98       11.08      6.27 o 
  -5  12   0      441.76      433.40     12.54 o 
  -4  12   0       38.12       32.85      5.70 o 
  -3  12   0      343.94      348.07     15.22 o 
  -2  12   0      147.15      160.19     11.58 o 
  -1  12   0       13.93        9.51      4.42 o 
   0  12   0       96.27      113.34      6.65 o 
   1  12   0       22.36       16.30      6.53 o 
   2  12   0      263.11      250.85     12.33 o 
   3  12   0      323.09      298.96     13.36 o 
   4  12   0     1195.92     1071.79     26.64 o 
   5  12   0      347.27      341.67     14.87 o 
   6  12   0        0.07        8.21      4.98 o 
   7  12   0       49.01       45.68      7.99 o 
   8  12   0      608.27      615.53     25.61 o 
   9  12   0       14.27        6.96      6.03 o 
  10  12   0       41.35       44.09     11.29 o 
  11  12   0       57.57       54.38     12.81 o 
  12  12   0      273.18      294.08     24.16 o 
 -11  13   0       40.67       43.48     12.80 o 
 -10  13   0        0.05       -5.38      9.25 o 
  -9  13   0       10.23       11.87      9.00 o 
  -8  13   0      376.89      377.40     41.48 o 
  -7  13   0       17.49       34.46     11.33 o 
  -6  13   0      107.51      129.59     13.72 o 
  -5  13   0        4.85       -6.21      8.56 o 
  -4  13   0       23.77       18.51      6.55 o 
  -3  13   0      195.73      168.03     12.48 o 
  -2  13   0        1.37       -3.33      4.18 o 
  -1  13   0       11.20        5.03      4.14 o 
   0  13   0        6.05        4.81      6.23 o 
   1  13   0        3.70        2.66      9.16 o 
   2  13   0       16.86       23.75      7.49 o 
   3  13   0       10.59       -0.51      4.78 o 
   4  13   0       66.19       48.30     11.80 o 
   5  13   0        0.08       -4.18      4.18 o 
   6  13   0        3.44       -1.26      4.99 o 
   7  13   0       68.48       61.27      9.31 o 
   8  13   0      189.26      232.91     16.48 o 
   9  13   0      208.02      194.10     18.35 o 
  10  13   0       56.65       53.91     12.72 o 
  11  13   0      201.75      201.31     23.85 o 
 -10  14   0        2.05       -6.18     10.61 o 
  -9  14   0      481.68      558.31     40.88 o 
  -8  14   0        9.48       30.01     19.66 o 
  -7  14   0       26.95       31.55     17.63 o 
  -6  14   0        8.16       27.93     16.15 o 
  -5  14   0       91.27       88.06     14.38 o 
  -4  14   0        2.14       -5.17      6.29 o 
  -3  14   0      148.10      152.25     12.17 o 
  -2  14   0      401.43      401.92     38.03 o 
  -1  14   0       87.12       63.71     10.66 o 
   0  14   0        0.29        5.56      5.56 o 
   1  14   0       70.94       69.49     19.12 o 
   2  14   0        2.58        5.00      6.72 o 
   3  14   0      149.06      126.94     14.95 o 
   4  14   0      219.23      210.74     18.14 o 
   5  14   0      199.06      221.03     30.23 o 
   6  14   0      301.36      288.67     16.59 o 
   7  14   0      122.27      133.21     13.17 o 
   8  14   0      717.76      719.71     45.52 o 
   9  14   0      297.68      285.25     20.58 o 
  10  14   0      426.18      491.83     67.34 o 
  -8  15   0        0.79        6.77     18.44 o 
  -7  15   0        8.80        3.11     16.79 o 
  -6  15   0      476.11      533.68     34.06 o 
  -5  15   0       57.24       62.34     14.66 o 
  -4  15   0       11.01        6.06      5.62 o 
  -3  15   0        5.39       11.74      6.06 o 
  -2  15   0      527.63      553.10     17.30 o 
  -1  15   0        2.87       14.65      7.03 o 
   0  15   0        7.97       25.03      8.95 o 
   1  15   0       62.30       66.00     17.48 o 
   2  15   0      133.03      130.64     15.21 o 
   3  15   0      232.52      193.47     39.88 o 
   4  15   0       46.94       33.10      9.20 o 
   5  15   0       28.42       38.17     10.08 o 
   6  15   0       13.60       21.35      8.60 o 
   7  15   0      670.57      632.48     28.87 o 
   8  15   0       39.90       41.21     10.80 o 
   9  15   0        6.40       -5.67      6.78 o 
  -7  16   0       89.59      108.34     22.09 o 
  -6  16   0        3.03       15.44     15.86 o 
  -5  16   0       10.28        7.70     10.19 o 
  -4  16   0      160.17      150.69     14.21 o 
  -3  16   0      427.98      431.22     16.44 o 
  -2  16   0       45.20       44.12     11.37 o 
  -1  16   0       28.91       42.70     11.53 o 
   0  16   0        0.51       42.12     23.33 o 
   1  16   0       15.23       33.10      9.57 o 
   2  16   0       25.81       15.25      8.48 o 
   3  16   0       70.29       61.58     16.04 o 
   4  16   0      360.98      397.80     23.70 o 
   5  16   0      297.40      307.61     31.07 o 
   6  16   0      192.10      150.80     17.48 o 
   7  16   0       15.10        4.77     16.25 o 
  -4  17   0       38.42       44.14     20.11 o 
  -3  17   0        0.57       -2.50      7.17 o 
  -2  17   0      117.82      123.08     17.89 o 
  -1  17   0      147.25      141.82     19.76 o 
   0  17   0      669.41      698.98     63.55 o 
   1  17   0      245.60      230.08     39.33 o 
   2  17   0      680.00      674.52     30.41 o 
   3  17   0      296.65      322.47     28.51 o 
   4  17   0      573.19      586.97     31.18 o 
   5  17   0      612.22      604.36     31.63 o 
  -3 -17   1        3.25        9.58      7.51 o 
  -2 -17   1        0.29       -1.32      8.84 o 
  -1 -17   1       34.03       37.47     11.34 o 
   0 -17   1        0.35        3.50      7.28 o 
   1 -17   1        0.13       -2.50      6.75 o 
   2 -17   1       70.16       35.99     11.49 o 
   3 -17   1        3.85        5.56      8.32 o 
  -6 -16   1      129.60      110.16     20.76 o 
  -5 -16   1      105.88      116.19     15.77 o 
  -4 -16   1      189.22      244.05     21.81 o 
  -3 -16   1        3.20        3.25      6.68 o 
  -2 -16   1        6.82       12.93     18.30 o 
  -1 -16   1        1.11       -2.40     17.80 o 
   0 -16   1      403.07      361.11     22.26 o 
   1 -16   1       20.46        7.73      8.36 o 
   2 -16   1       13.09       -6.04      6.04 o 
   3 -16   1       75.42       45.85     11.28 o 
   4 -16   1       88.23       28.89     18.02 o 
   5 -16   1       46.67       35.64     10.61 o 
   6 -16   1        1.34       -2.37     13.69 o 
  -8 -15   1       11.79        7.47      7.70 o 
  -7 -15   1      319.25      324.55     21.91 o 
  -6 -15   1      114.40       88.15     13.94 o 
  -5 -15   1      105.09       94.74     15.56 o 
  -4 -15   1       31.25       49.99     11.19 o 
  -3 -15   1       50.11       56.31     11.38 o 
  -2 -15   1        5.05        1.76      6.25 o 
  -1 -15   1       55.61       53.58     10.84 o 
   0 -15   1       25.37       19.66      8.21 o 
   1 -15   1      665.19      677.64     49.34 o 
   2 -15   1      627.42      653.17     33.07 o 
   3 -15   1      439.95      505.86     28.51 o 
   4 -15   1        0.82        6.86      5.76 o 
   5 -15   1       14.63       12.30     10.09 o 
   6 -15   1        1.26       21.92     15.06 o 
   7 -15   1        0.26       10.05     11.83 o 
   8 -15   1        0.02       16.70     17.83 o 
  -9 -14   1       59.67       43.52     25.54 o 
  -8 -14   1      138.73      149.39     24.57 o 
  -7 -14   1      155.46      162.16     17.21 o 
  -6 -14   1        1.92       10.40      6.41 o 
  -5 -14   1       13.70       -1.55      5.01 o 
  -4 -14   1       16.44       24.74      8.34 o 
  -3 -14   1        5.62        9.70      6.79 o 
  -2 -14   1       79.17       79.18     12.48 o 
  -1 -14   1       36.21       33.52      8.67 o 
   0 -14   1       25.08        7.38     10.68 o 
   1 -14   1      111.27       77.08     11.50 o 
   2 -14   1      624.76      636.40     31.46 o 
   3 -14   1       37.34       38.70      7.31 o 
   4 -14   1      198.97      211.22     20.90 o 
   5 -14   1        6.68       -6.26     21.55 o 
   6 -14   1        6.46        6.75     14.34 o 
   7 -14   1        3.31       31.76     16.93 o 
   8 -14   1      652.10      613.07     38.93 o 
   9 -14   1       12.52       22.07     19.10 o 
 -10 -13   1       25.59       27.02      9.10 o 
  -9 -13   1       51.56       41.16     27.04 o 
  -8 -13   1      171.51      161.03     14.11 o 
  -7 -13   1      176.86      189.06     14.90 o 
  -6 -13   1       74.28       78.27     13.40 o 
  -5 -13   1       53.10       59.86      9.26 o 
  -4 -13   1       77.33       45.84      9.67 o 
  -3 -13   1       21.67       36.32     10.55 o 
  -2 -13   1       44.21       37.66      8.50 o 
  -1 -13   1       28.64       34.50      8.68 o 
   0 -13   1       12.13       10.03      6.10 o 
   1 -13   1       27.49       18.72      7.25 o 
   2 -13   1       43.12       40.66      6.62 o 
   3 -13   1       13.94       23.54     14.98 o 
   4 -13   1       14.39       25.72      6.57 o 
   5 -13   1       44.41       49.33      7.29 o 
   6 -13   1       87.65       74.05     11.76 o 
   7 -13   1        0.55       -7.71     14.31 o 
   8 -13   1        0.18      -12.85     20.07 o 
   9 -13   1      378.02      421.59     34.62 o 
  10 -13   1       58.78       79.08     14.19 o 
 -11 -12   1       57.37       40.87     11.91 o 
 -10 -12   1      316.77      279.73     23.01 o 
  -9 -12   1      713.80      745.59     28.96 o 
  -8 -12   1        4.79        6.65      6.01 o 
  -7 -12   1        5.24       10.49      5.64 o 
  -6 -12   1       57.76       39.26      8.47 o 
  -5 -12   1      173.10      137.76     11.93 o 
  -4 -12   1      111.78       91.77     16.52 o 
  -3 -12   1      207.18      182.08     16.05 o 
  -2 -12   1      150.44      135.39     13.75 o 
  -1 -12   1      131.72      146.59     13.49 o 
   0 -12   1      201.87      205.00     21.16 o 
   1 -12   1      138.94      147.66     13.38 o 
   2 -12   1      793.76      791.29     26.47 o 
   3 -12   1     1717.02     1694.50     37.43 o 
   4 -12   1     1038.90     1050.58     37.79 o 
   5 -12   1       17.60       22.65      4.92 o 
   6 -12   1      339.40      365.00     14.94 o 
   7 -12   1       26.69       24.36      9.21 o 
   8 -12   1       20.86       -5.08      8.06 o 
   9 -12   1        1.95        2.49      9.55 o 
  10 -12   1       11.60       -1.57     13.41 o 
  11 -12   1      131.89      110.90     30.08 o 
 -12 -11   1        2.00        1.36      7.27 o 
 -11 -11   1       70.43       69.53     13.93 o 
 -10 -11   1      408.46      475.81     29.93 o 
  -9 -11   1       45.37       37.00     11.06 o 
  -8 -11   1       32.35       39.91      8.72 o 
  -7 -11   1      115.01      131.09     18.37 o 
  -6 -11   1      375.93      339.01     15.79 o 
  -5 -11   1       52.74       60.06      9.96 o 
  -4 -11   1      596.88      520.59     22.23 o 
  -3 -11   1       33.61        9.02      5.55 o 
  -2 -11   1      543.49      625.10     23.45 o 
  -1 -11   1      678.94      582.38     22.29 o 
   0 -11   1      432.55      434.29     28.16 o 
   1 -11   1     1002.91     1076.68     22.29 o 
   2 -11   1     1089.80     1172.36     29.61 o 
   3 -11   1      211.00      241.27     10.19 o 
   4 -11   1      149.81      147.40      9.36 o 
   5 -11   1       17.41       16.02      4.50 o 
   6 -11   1       24.17       26.03      6.91 o 
   7 -11   1      836.01      848.65     27.74 o 
   8 -11   1       47.53       59.73     10.79 o 
   9 -11   1       21.09       10.21      9.10 o 
  10 -11   1       30.15       26.71     10.73 o 
  11 -11   1      898.42      930.85     72.03 o 
  12 -11   1       21.85       18.15     14.06 o 
 -13 -10   1      105.03      111.15     24.73 o 
 -12 -10   1       22.97       37.49      9.42 o 
 -11 -10   1       60.30       61.24     10.46 o 
 -10 -10   1      136.34      150.50     12.09 o 
  -9 -10   1      318.15      334.79     17.98 o 
  -8 -10   1        4.48        0.35      4.73 o 
  -7 -10   1      179.46      158.13     22.72 o 
  -6 -10   1        1.21       10.67      5.55 o 
  -5 -10   1     1155.58     1140.62     27.59 o 
  -4 -10   1      345.56      370.63     17.86 o 
  -3 -10   1      193.97      219.81     19.64 o 
  -2 -10   1       17.24       23.40      6.25 o 
  -1 -10   1      269.10      266.38     18.67 o 
   0 -10   1      463.48      393.97     17.47 o 
   1 -10   1     5295.34     5262.31     64.46 o 
   2 -10   1      536.86      560.94     13.44 o 
   3 -10   1      591.13      594.08     15.31 o 
   4 -10   1       23.74       12.76      6.98 o 
   5 -10   1      442.75      454.32     12.26 o 
   6 -10   1      824.02      818.23     16.89 o 
   7 -10   1       32.56       27.84      8.84 o 
   8 -10   1      458.99      467.96     21.33 o 
   9 -10   1       48.09       46.46     10.58 o 
  10 -10   1     1415.57     1364.26     40.31 o 
  11 -10   1      327.98      330.14     21.82 o 
  12 -10   1        5.12       18.58     10.55 o 
  13 -10   1       41.49       16.44     19.54 o 
 -13  -9   1       16.84        3.59      9.88 o 
 -12  -9   1        0.79       -5.26     14.61 o 
 -11  -9   1       37.60       19.32     11.90 o 
 -10  -9   1      137.13      161.10     15.30 o 
  -9  -9   1      125.87      125.74     10.54 o 
  -8  -9   1      114.62      113.35     11.25 o 
  -7  -9   1       62.47       55.65      7.10 o 
  -6  -9   1      296.83      300.85     15.59 o 
  -5  -9   1      203.66      177.74      9.78 o 
  -4  -9   1      103.20      118.05     11.57 o 
  -3  -9   1      235.09      214.53     10.22 o 
  -2  -9   1      907.24      896.83     44.87 o 
  -1  -9   1     1534.84     1593.73     37.56 o 
   0  -9   1     2793.21     2930.77     37.54 o 
   1  -9   1      638.49      640.98     13.30 o 
   2  -9   1        0.22        2.89      2.87 o 
   3  -9   1      561.85      593.75     23.66 o 
   4  -9   1     1136.65     1135.47     22.62 o 
   5  -9   1      313.86      290.11      9.90 o 
   6  -9   1      204.09      225.73     11.12 o 
   7  -9   1      169.39      164.07     10.68 o 
   8  -9   1       98.92      109.32     21.85 o 
   9  -9   1      175.00      170.22     15.52 o 
  10  -9   1       12.57       16.97      9.30 o 
  11  -9   1      174.33      170.27     18.43 o 
  12  -9   1      360.03      343.51     22.39 o 
  13  -9   1      549.80      544.98     31.90 o 
 -14  -8   1       37.01       25.24     11.31 o 
 -13  -8   1        0.05       -4.86      8.94 o 
 -12  -8   1       55.86       43.25     12.87 o 
 -11  -8   1       25.22       20.53     12.27 o 
 -10  -8   1       37.09       52.81      8.75 o 
  -9  -8   1      940.07      985.92     38.01 o 
  -8  -8   1      278.84      282.13     13.18 o 
  -7  -8   1      797.84      825.83     21.29 o 
  -6  -8   1      245.49      233.58     11.43 o 
  -5  -8   1     1824.35     1772.47     27.84 o 
  -4  -8   1       10.64        4.47      2.94 o 
  -3  -8   1      136.28      161.99      8.05 o 
  -2  -8   1      205.80      204.29      5.67 o 
  -1  -8   1        0.09       -0.59      1.76 o 
   0  -8   1        1.23        4.34      1.78 o 
   1  -8   1        2.31        5.97      2.00 o 
   2  -8   1      975.77      956.11     15.08 o 
   3  -8   1     2836.23     2881.51     37.61 o 
   4  -8   1     2724.76     2693.64     31.84 o 
   5  -8   1     1074.07     1068.18     16.62 o 
   6  -8   1     2091.17     2034.25     26.21 o 
   7  -8   1     1307.66     1330.56     27.66 o 
   8  -8   1     1149.95     1118.44     32.36 o 
   9  -8   1      862.10      851.35     28.71 o 
  10  -8   1       11.24       21.81      9.68 o 
  11  -8   1      261.58      311.63     19.42 o 
  12  -8   1      207.99      223.48     19.40 o 
  13  -8   1       20.68       19.13     12.89 o 
  14  -8   1        7.11       12.52     13.34 o 
 -14  -7   1        7.39       -0.75      9.95 o 
 -13  -7   1      136.58      165.96     17.79 o 
 -12  -7   1       25.68       33.27      8.59 o 
 -11  -7   1       46.56       38.64      6.75 o 
 -10  -7   1      806.79      809.74     22.33 o 
  -9  -7   1      158.94      151.87     12.15 o 
  -8  -7   1     4992.57     4913.00     73.41 o 
  -7  -7   1      231.23      234.22     18.06 o 
  -6  -7   1       75.05       70.38      3.71 o 
  -5  -7   1       55.35       49.21      3.17 o 
  -4  -7   1      848.37      804.00     11.56 o 
  -3  -7   1      349.43      308.50      5.97 o 
  -2  -7   1       38.19       17.63      1.72 o 
  -1  -7   1      358.08      349.88      6.30 o 
   0  -7   1       56.30       72.64      2.96 o 
   1  -7   1     1108.40     1061.09     13.61 o 
   2  -7   1      972.96      994.19     15.00 o 
   3  -7   1        0.10       -1.24      1.79 o 
   4  -7   1     1204.33     1228.92     15.31 o 
   5  -7   1      332.36      340.35      8.06 o 
   6  -7   1        0.32       -0.96      2.19 o 
   7  -7   1      324.71      337.24      9.95 o 
   8  -7   1      135.45      137.87      8.72 o 
   9  -7   1      705.46      684.85     24.82 o 
  10  -7   1      522.69      485.07     17.62 o 
  11  -7   1       55.26       55.86     11.03 o 
  12  -7   1      362.20      371.01     21.39 o 
  13  -7   1      229.68      224.99     25.79 o 
  14  -7   1        8.06        3.61     11.58 o 
 -15  -6   1      328.87      331.59     36.38 o 
 -14  -6   1       57.37       52.08     12.21 o 
 -13  -6   1      245.96      266.73     15.51 o 
 -12  -6   1       67.52       58.30      9.07 o 
 -11  -6   1       53.91       55.41      4.86 o 
 -10  -6   1       59.70       60.85      7.35 o 
  -9  -6   1     3297.78     3452.93     55.43 o 
  -8  -6   1      132.10      128.92     10.50 o 
  -7  -6   1     1753.67     1724.66     22.16 o 
  -6  -6   1        4.75        5.49      2.90 o 
  -5  -6   1     1002.13      943.51     14.41 o 
  -4  -6   1      138.14      132.06      3.88 o 
  -3  -6   1      286.40      290.70      5.47 o 
  -2  -6   1       29.61       41.28      2.37 o 
  -1  -6   1      494.64      455.33      8.01 o 
   0  -6   1       50.51       58.00      2.54 o 
   1  -6   1       81.88       90.08      3.56 o 
   2  -6   1       67.33       69.76      5.24 o 
   3  -6   1      612.25      650.56     12.03 o 
   4  -6   1     1012.75     1111.02     18.96 o 
   5  -6   1      167.62      184.21      6.51 o 
   6  -6   1        4.24        0.19      1.81 o 
   7  -6   1       38.19       35.53      3.27 o 
   8  -6   1      946.13      945.58     19.45 o 
   9  -6   1      220.44      226.52     10.71 o 
  10  -6   1      645.55      611.41     21.02 o 
  11  -6   1        2.84        2.90      5.43 o 
  12  -6   1     1374.85     1365.07     31.86 o 
  13  -6   1        5.08       -3.20      7.74 o 
  14  -6   1      140.05      124.69     16.46 o 
  15  -6   1        5.85       -7.01      8.24 o 
 -15  -5   1       10.90        4.31     15.68 o 
 -14  -5   1      209.70      212.77     18.08 o 
 -13  -5   1       45.66       56.49      9.69 o 
 -12  -5   1      297.16      290.44     10.77 o 
 -11  -5   1       11.40       14.35      4.39 o 
 -10  -5   1     6386.78     6135.87     59.20 o 
  -9  -5   1       41.19       34.98      4.55 o 
  -8  -5   1      584.81      579.96     13.52 o 
  -7  -5   1        4.05        6.13      2.15 o 
  -6  -5   1       96.97       89.67      5.36 o 
  -5  -5   1       10.05        6.64      2.10 o 
  -4  -5   1      640.45      460.44      8.78 o 
  -3  -5   1      296.38      315.47      5.88 o 
  -2  -5   1    14500.05    16189.93    174.19 o 
  -1  -5   1     4032.75     4191.09     44.02 o 
   0  -5   1     3421.80     3799.99     31.00 o 
   1  -5   1       47.05       48.92      3.29 o 
   2  -5   1     9564.02    10445.91    115.25 o 
   3  -5   1     2585.42     2741.84     34.09 o 
   4  -5   1       59.25       92.16      7.73 o 
   5  -5   1        4.07        2.77      1.56 o 
   6  -5   1      189.17      194.80      4.97 o 
   7  -5   1      394.27      391.13      7.18 o 
   8  -5   1        3.39        6.83      3.43 o 
   9  -5   1       21.54       33.68      5.91 o 
  10  -5   1     1735.51     1657.55     29.00 o 
  11  -5   1      736.88      807.17     43.10 o 
  12  -5   1       16.22       19.43      8.68 o 
  13  -5   1        9.88        3.60      6.75 o 
  14  -5   1       17.31        8.70      7.69 o 
  15  -5   1       52.42       22.22      9.93 o 
 -15  -4   1      568.81      563.75     26.61 o 
 -14  -4   1       57.12       64.38     12.54 o 
 -13  -4   1      813.10      842.35     20.85 o 
 -12  -4   1       16.50       19.46      4.32 o 
 -11  -4   1        5.50        9.41      3.64 o 
 -10  -4   1      116.55      114.25      5.02 o 
  -9  -4   1      845.22      833.19     14.86 o 
  -8  -4   1        1.26       -1.71      1.87 o 
  -7  -4   1     1093.63      998.23     17.53 o 
  -6  -4   1      102.84       91.76      4.85 o 
  -5  -4   1      167.57      166.91      5.26 o 
  -4  -4   1       25.21       18.94      3.26 o 
  -3  -4   1     7419.37     7185.20     72.20 o 
  -2  -4   1        8.19        3.83      1.24 o 
  -1  -4   1      500.13      396.70      7.71 o 
   0  -4   1      224.48      230.91      3.95 o 
   1  -4   1     6100.32     6777.31     68.61 o 
   2  -4   1       75.28       71.34      4.27 o 
   3  -4   1     2718.99     2695.10     26.58 o 
   4  -4   1      419.21      494.90      8.81 o 
   5  -4   1     3292.16     3897.50     29.13 o 
   6  -4   1        1.44        0.72      1.38 o 
   7  -4   1      146.27      133.63      4.02 o 
   8  -4   1      341.62      347.99      8.54 o 
   9  -4   1      119.09      104.15      7.95 o 
  10  -4   1     1339.96     1314.91     24.73 o 
  11  -4   1       17.43       15.79      6.69 o 
  12  -4   1      210.01      200.62     13.35 o 
  13  -4   1        3.10        4.95     11.13 o 
  14  -4   1       49.40       36.83      8.64 o 
  15  -4   1       11.37        4.88      5.51 o 
 -16  -3   1        1.58       -6.61     10.08 o 
 -15  -3   1       13.87       32.02     11.50 o 
 -14  -3   1      171.15      171.84     12.14 o 
 -13  -3   1       15.91        9.76      5.17 o 
 -12  -3   1      383.29      340.36     10.08 o 
 -11  -3   1      118.22      112.35      6.21 o 
 -10  -3   1       10.34        7.28      3.23 o 
  -9  -3   1      155.33      142.33      4.77 o 
  -8  -3   1       13.14       14.88      2.14 o 
  -7  -3   1       81.13       79.21      2.58 o 
  -6  -3   1     2295.82     2095.37     28.47 o 
  -5  -3   1       13.84       14.53      2.16 o 
  -4  -3   1      208.04      221.97     12.46 o 
  -3  -3   1      347.17      369.65      6.63 o 
  -2  -3   1     8312.34     8744.93    108.56 o 
  -1  -3   1     1361.88     1323.37     22.58 o 
   0  -3   1    39155.33    40793.64    435.69 o 
   1  -3   1      364.08      375.97      9.58 o 
   2  -3   1      267.16      279.28      5.50 o 
   3  -3   1     1586.07     1672.21     17.39 o 
   4  -3   1     6314.17     6946.70     48.62 o 
   5  -3   1      173.34      166.94      3.54 o 
   6  -3   1      917.88      872.80      8.34 o 
   7  -3   1       53.01       46.38      2.16 o 
   8  -3   1      127.60      143.27      4.64 o 
   9  -3   1      774.65      768.57     13.65 o 
  10  -3   1      198.84      190.10      7.71 o 
  11  -3   1      488.72      536.52     50.30 o 
  12  -3   1        2.29        4.38      5.38 o 
  13  -3   1       69.74       67.84     10.51 o 
  14  -3   1       74.77       75.70     13.01 o 
  15  -3   1      236.38      261.93     20.02 o 
  16  -3   1       13.91        4.88      8.50 o 
 -16  -2   1      110.33      123.36     16.51 o 
 -15  -2   1       33.31       31.06      8.46 o 
 -14  -2   1        4.97        8.52      5.13 o 
 -13  -2   1      525.26      520.85     13.09 o 
 -12  -2   1      108.25      114.84      6.87 o 
 -11  -2   1      776.06      761.47     14.31 o 
 -10  -2   1      347.16      330.80      8.81 o 
  -9  -2   1      107.49      106.48      6.18 o 
  -8  -2   1        4.12        2.20      1.53 o 
  -7  -2   1     1398.47     1311.63     14.20 o 
  -6  -2   1       68.12       71.01      4.55 o 
  -5  -2   1     6895.33     7143.87     81.02 o 
  -4  -2   1      158.53      151.90      4.52 o 
  -3  -2   1    12442.79    12827.88    176.56 o 
  -2  -2   1       86.29       89.78      3.53 o 
  -1  -2   1     2935.18     3071.32     39.28 o 
   0  -2   1      152.34      139.96      6.81 o 
   1  -2   1     1297.40     1313.47     16.28 o 
   2  -2   1     1195.94     1223.45     16.67 o 
   3  -2   1      658.67      636.70      6.49 o 
   4  -2   1        0.03        0.37      1.07 o 
   5  -2   1     6186.21     6617.46     46.06 o 
   6  -2   1     1071.42     1109.46      9.44 o 
   7  -2   1     1479.70     1567.95     13.43 o 
   8  -2   1      396.35      394.65      6.50 o 
   9  -2   1      950.82      998.56     35.43 o 
  10  -2   1       93.81       71.58      6.73 o 
  11  -2   1     1732.29     1757.71     34.72 o 
  12  -2   1      334.02      322.52     15.17 o 
  13  -2   1       92.18       92.22     13.35 o 
  14  -2   1       19.15       14.67      7.46 o 
  15  -2   1       30.55       23.55      8.38 o 
  16  -2   1        3.69        8.18      8.19 o 
 -16  -1   1      296.06      317.20     21.64 o 
 -15  -1   1      174.04      191.68     13.88 o 
 -14  -1   1        3.27       -2.04      4.93 o 
 -13  -1   1      163.58      171.74      9.29 o 
 -12  -1   1       14.61       14.39      4.38 o 
 -11  -1   1      762.30      718.05     13.98 o 
 -10  -1   1       27.13       21.36      3.88 o 
  -9  -1   1      756.55      724.20     12.65 o 
  -8  -1   1     2981.12     3157.03     27.42 o 
  -7  -1   1      473.51      504.32      6.27 o 
  -6  -1   1       16.26       17.62      1.84 o 
  -5  -1   1       32.78       20.42      2.28 o 
  -4  -1   1      222.98      347.49      8.68 o 
  -3  -1   1      116.90      104.04      6.71 o 
  -2  -1   1     2345.47     2465.74     37.04 o 
  -1  -1   1      109.13       94.80      6.69 o 
   0  -1   1     3524.94     3796.92     57.80 o 
   1  -1   1       83.35       86.95      4.42 o 
   2  -1   1      722.29      737.10      7.42 o 
   3  -1   1       78.06       84.19      2.16 o 
   4  -1   1      633.25      676.72      6.25 o 
   5  -1   1      284.82      287.41      3.69 o 
   6  -1   1     2252.04     2284.12     17.64 o 
   7  -1   1       19.44       17.83      1.56 o 
   8  -1   1      293.37      333.97      6.45 o 
   9  -1   1       14.56        7.66      4.16 o 
  10  -1   1     2780.49     2717.22     37.51 o 
  11  -1   1      975.14      961.35     23.79 o 
  12  -1   1     1538.07     1536.33     32.77 o 
  13  -1   1      358.59      353.35     17.28 o 
  14  -1   1       68.86       71.00      9.99 o 
  15  -1   1       15.98       12.36      7.74 o 
  16  -1   1       26.40       20.81      8.35 o 
 -16   0   1       13.15       14.72     10.69 o 
 -15   0   1        6.82        0.98      7.10 o 
 -14   0   1      324.11      342.57     12.80 o 
 -13   0   1      446.11      429.65     16.40 o 
 -12   0   1      729.12      713.55     16.11 o 
 -11   0   1       10.24       11.72      4.30 o 
 -10   0   1        2.52        0.26      3.43 o 
  -9   0   1      404.03      398.72      9.55 o 
  -8   0   1      221.00      221.95      5.53 o 
  -7   0   1     1330.77     1460.98     12.94 o 
  -6   0   1      228.39      212.40      3.21 o 
  -5   0   1     2228.19     2383.07     21.91 o 
  -4   0   1       85.56      102.23      3.20 o 
  -3   0   1      255.79      239.71      6.12 o 
  -2   0   1        3.89        3.81      1.45 o 
  -1   0   1    20903.60    21137.42   1329.19 o 
   0   0   1       27.96        1.52      2.28 o 
   1   0   1     3199.40     3862.11     31.89 o 
   2   0   1       25.17       22.21      1.32 o 
   3   0   1       31.11       50.63      1.68 o 
   4   0   1       27.95       22.73      1.25 o 
   5   0   1       10.26        6.70      0.82 o 
   6   0   1       19.75       21.01      1.25 o 
   7   0   1      228.25      243.60      3.33 o 
   8   0   1       10.76       11.72      2.09 o 
   9   0   1     2325.65     2292.87     25.50 o 
  10   0   1      138.01      131.45      7.14 o 
  11   0   1     1054.08     1059.11     20.04 o 
  12   0   1       59.27       63.00      8.39 o 
  13   0   1      262.08      252.20     14.24 o 
  14   0   1       57.92       49.08      9.05 o 
  15   0   1       11.88       15.33      7.93 o 
  16   0   1        0.89        3.34      7.77 o 
 -16   1   1       55.51       46.74     10.80 o 
 -15   1   1       92.75       93.85     11.33 o 
 -14   1   1       64.32       74.04     11.73 o 
 -13   1   1      150.21      147.16      8.99 o 
 -12   1   1     1039.57     1039.00     20.31 o 
 -11   1   1      349.56      330.32     10.76 o 
 -10   1   1     2697.30     2575.36     35.32 o 
  -9   1   1      809.39      779.95     15.01 o 
  -8   1   1     2004.23     1991.49     24.30 o 
  -7   1   1      164.57      143.24      4.27 o 
  -6   1   1      571.20      621.78      6.63 o 
  -5   1   1       38.36       25.14      1.65 o 
  -4   1   1     3837.33     4219.59     35.15 o 
  -3   1   1      375.64      313.22      4.15 o 
  -2   1   1     4513.34     4898.49     36.80 o 
  -1   1   1      144.06      131.79      1.73 o 
   0   1   1     4824.07     4848.63    136.19 o 
   1   1   1       71.96       59.55      1.70 o 
   2   1   1     2412.74     2539.59     24.93 o 
   3   1   1       59.51       48.59      1.24 o 
   4   1   1       21.01        4.88      0.78 o 
   5   1   1      373.17      361.56      3.86 o 
   6   1   1      306.31      334.70      6.65 o 
   7   1   1      166.68      181.58      3.96 o 
   8   1   1      139.32      102.62      3.51 o 
   9   1   1        9.21       11.69      2.44 o 
  10   1   1     1885.82     1948.21     26.27 o 
  11   1   1        5.34        4.14      4.09 o 
  12   1   1      740.17      729.55     18.53 o 
  13   1   1       39.64       43.25      7.85 o 
  14   1   1       59.38       60.41      9.40 o 
  15   1   1      242.89      224.08     18.32 o 
  16   1   1       46.35       40.75      9.62 o 
 -16   2   1       58.15       47.11     10.06 o 
 -15   2   1        0.47       -6.80      6.80 o 
 -14   2   1       12.24        2.25      7.24 o 
 -13   2   1      209.41      207.23     10.64 o 
 -12   2   1      336.91      321.65     11.55 o 
 -11   2   1      460.56      432.38     12.49 o 
 -10   2   1      627.22      589.76     13.88 o 
  -9   2   1      872.21      847.90     16.09 o 
  -8   2   1      156.66      149.79      5.77 o 
  -7   2   1      758.53      824.19     19.10 o 
  -6   2   1      231.29      232.03      5.96 o 
  -5   2   1     2590.01     2538.32     21.49 o 
  -4   2   1        0.01        0.39      0.91 o 
  -3   2   1     2934.75     2968.77     22.08 o 
  -2   2   1      147.51      114.23      2.59 o 
  -1   2   1     4619.97     4626.48     51.80 o 
   0   2   1       79.96       57.12      1.83 o 
   1   2   1      309.93      302.57      3.29 o 
   2   2   1        0.23       -0.14      0.59 o 
   3   2   1     7050.39     7353.23     61.59 o 
   4   2   1      358.49      351.23      4.87 o 
   5   2   1      124.30       93.79      2.74 o 
   6   2   1      489.60      516.73      6.02 o 
   7   2   1     2288.44     2436.09     21.70 o 
   8   2   1      239.39      247.58      5.49 o 
   9   2   1     2334.59     2329.05     25.88 o 
  10   2   1      480.35      442.75      9.36 o 
  11   2   1       14.90       24.80      5.13 o 
  12   2   1        6.89       15.72      5.45 o 
  13   2   1      679.04      661.77     18.25 o 
  14   2   1      170.77      168.46     12.92 o 
  15   2   1       84.32       68.61     10.54 o 
  16   2   1        3.64       -3.99      8.96 o 
 -16   3   1      188.74      191.81     15.56 o 
 -15   3   1       20.77        7.09      7.52 o 
 -14   3   1      346.06      381.79     13.97 o 
 -13   3   1       12.40        6.09      5.24 o 
 -12   3   1       21.56        9.21      5.71 o 
 -11   3   1        1.81        0.82      4.30 o 
 -10   3   1     3363.15     3304.44     49.87 o 
  -9   3   1     1471.25     1416.67     22.34 o 
  -8   3   1      154.52      161.62      6.20 o 
  -7   3   1       86.74       89.13      2.85 o 
  -6   3   1       93.88      102.92      3.14 o 
  -5   3   1      308.92      336.19      4.94 o 
  -4   3   1     5142.04     5541.08     43.54 o 
  -3   3   1       14.17       13.76      1.28 o 
  -2   3   1     2009.01     2006.81     15.70 o 
  -1   3   1      831.78      775.88      7.84 o 
   0   3   1     5387.95     5651.35     46.18 o 
   1   3   1       62.67       57.86      1.63 o 
   2   3   1      139.54      206.01      4.39 o 
   3   3   1      127.44      111.31      2.84 o 
   4   3   1     3433.53     3590.61     28.40 o 
   5   3   1      190.92      206.11      6.92 o 
   6   3   1     3388.80     3780.25     30.65 o 
   7   3   1      162.61      163.52      4.07 o 
   8   3   1      205.28      230.78      7.20 o 
   9   3   1      108.97      106.75      4.24 o 
  10   3   1     1635.25     1691.23     20.94 o 
  11   3   1       18.27        3.86      4.80 o 
  12   3   1        3.49       -3.69      5.33 o 
  13   3   1       12.62       17.48      5.89 o 
  14   3   1       18.99       19.62      6.48 o 
  15   3   1       20.70       10.22      7.13 o 
  16   3   1       19.26        5.21     11.27 o 
 -15   4   1      128.32      129.81     12.93 o 
 -14   4   1       55.99       62.34     11.02 o 
 -13   4   1      112.65      135.23     10.65 o 
 -12   4   1      817.72      768.14     29.34 o 
 -11   4   1      547.01      551.54     14.55 o 
 -10   4   1      405.78      381.76     11.67 o 
  -9   4   1      360.69      313.02      9.00 o 
  -8   4   1       11.37       11.12      2.23 o 
  -7   4   1      343.93      264.44      5.32 o 
  -6   4   1       24.33       27.85      2.69 o 
  -5   4   1      187.75      206.70      4.40 o 
  -4   4   1       10.38       13.00      1.23 o 
  -3   4   1     3075.81     2981.24     22.98 o 
  -2   4   1      272.82      274.50      4.29 o 
  -1   4   1    33223.36    34054.95    261.96 o 
   0   4   1       34.06       37.17      1.63 o 
   1   4   1      121.40      115.98      2.39 o 
   2   4   1       85.56       84.53      2.49 o 
   3   4   1     6458.81     6391.30     56.53 o 
   4   4   1       14.86       10.63      1.17 o 
   5   4   1      148.84      170.25      3.04 o 
   6   4   1      138.00      155.65      3.21 o 
   7   4   1      384.43      406.51      5.80 o 
   8   4   1       65.75       56.51      3.43 o 
   9   4   1      444.53      424.38      7.89 o 
  10   4   1      198.88      193.01      7.67 o 
  11   4   1        0.04        2.44      5.08 o 
  12   4   1      129.12      123.68      8.98 o 
  13   4   1      135.79      142.32     10.03 o 
  14   4   1       15.65        9.55      8.31 o 
  15   4   1       11.34       -3.32      9.97 o 
  16   4   1       26.08       28.80     12.80 o 
 -15   5   1        0.50       -0.08      7.32 o 
 -14   5   1      128.81      158.12     20.35 o 
 -13   5   1      168.16      181.61     10.71 o 
 -12   5   1      163.76      135.55      9.09 o 
 -11   5   1      850.77      830.18     18.21 o 
 -10   5   1      125.48      150.26      8.67 o 
  -9   5   1      309.56      319.82      7.71 o 
  -8   5   1       86.78       95.05      4.51 o 
  -7   5   1       39.02       38.67      2.82 o 
  -6   5   1       66.58       44.24      2.87 o 
  -5   5   1      927.94     1046.82     10.37 o 
  -4   5   1      187.60      229.99      3.98 o 
  -3   5   1      819.53      805.14      8.63 o 
  -2   5   1    14513.43    15919.47    128.82 o 
  -1   5   1       10.89        6.01      1.25 o 
   0   5   1      169.98      169.07      3.34 o 
   1   5   1      359.46      349.49      8.24 o 
   2   5   1       70.11       95.72      4.21 o 
   3   5   1       33.67       43.37      2.78 o 
   4   5   1      192.65      233.54      7.12 o 
   5   5   1       40.21       34.84      1.87 o 
   6   5   1      165.65      207.63      4.22 o 
   7   5   1      172.05      170.99      5.01 o 
   8   5   1      858.49      784.43     13.62 o 
   9   5   1      290.08      275.45     10.73 o 
  10   5   1     1438.25     1440.85     21.87 o 
  11   5   1       39.58       43.81      5.43 o 
  12   5   1        3.97        7.74      7.13 o 
  13   5   1       37.33       51.83      9.41 o 
  14   5   1      253.46      234.37     24.79 o 
  15   5   1       50.89       33.57     12.14 o 
  16   5   1        5.25        3.27     16.64 o 
 -15   6   1       38.22       23.62      8.75 o 
 -14   6   1      362.65      381.02     18.41 o 
 -13   6   1      294.11      325.85     16.34 o 
 -12   6   1      150.67      140.59      9.46 o 
 -11   6   1       56.77       57.45      7.63 o 
 -10   6   1      145.97      133.43     12.92 o 
  -9   6   1        7.11        2.06      3.14 o 
  -8   6   1       13.05       11.01      2.94 o 
  -7   6   1      206.03      230.14      6.39 o 
  -6   6   1      329.25      358.97      5.47 o 
  -5   6   1      211.47      239.86      4.56 o 
  -4   6   1      357.35      372.81      5.71 o 
  -3   6   1     1391.37     1456.91     15.94 o 
  -2   6   1        0.01       -1.05      1.05 o 
  -1   6   1     1480.13     1459.94     13.89 o 
   0   6   1       18.70       11.73      1.50 o 
   1   6   1     8771.11     9229.34     98.80 o 
   2   6   1      658.29      621.57     10.27 o 
   3   6   1       10.74        4.70      1.44 o 
   4   6   1       82.54       84.60      4.35 o 
   5   6   1        5.53       15.04      2.22 o 
   6   6   1        1.99        1.58      1.40 o 
   7   6   1      246.89      234.93      6.99 o 
   8   6   1      564.35      555.09     11.44 o 
   9   6   1     2714.99     2727.51     34.08 o 
  10   6   1      355.90      364.40     14.40 o 
  11   6   1      560.14      546.60     15.26 o 
  12   6   1      388.92      394.28     17.14 o 
  13   6   1      586.54      557.26     21.18 o 
  14   6   1      123.74      111.29     15.18 o 
  15   6   1      124.31      111.79     15.64 o 
 -15   7   1       28.20       35.99     11.41 o 
 -14   7   1        0.32       -1.52      7.39 o 
 -13   7   1       32.08        7.81      7.25 o 
 -12   7   1       47.17       45.13      6.87 o 
 -11   7   1      355.08      317.73     15.80 o 
 -10   7   1       97.19       87.24      7.61 o 
  -9   7   1        1.69       30.65      7.67 o 
  -8   7   1      190.57      197.36      7.32 o 
  -7   7   1      315.03      314.11      9.51 o 
  -6   7   1       85.57       78.66      3.29 o 
  -5   7   1        4.33        9.75      2.06 o 
  -4   7   1        7.74        3.57      1.39 o 
  -3   7   1      595.85      591.54      8.23 o 
  -2   7   1      452.35      480.55      7.05 o 
  -1   7   1      114.13       94.12      3.02 o 
   0   7   1     7740.39     7952.78     68.35 o 
   1   7   1      786.33      726.42      9.73 o 
   2   7   1      867.55      905.00     13.03 o 
   3   7   1      241.12      249.44      5.64 o 
   4   7   1     1615.83     1697.48     20.11 o 
   5   7   1       55.02       51.71      2.99 o 
   6   7   1      101.43       82.18      5.94 o 
   7   7   1       78.06       78.84      6.12 o 
   8   7   1     1931.14     1827.73     29.05 o 
   9   7   1       26.00       32.95      5.06 o 
  10   7   1     2136.68     2141.00     33.75 o 
  11   7   1      203.22      216.73     13.82 o 
  12   7   1      641.41      589.98     21.01 o 
  13   7   1       95.37       84.13     11.17 o 
  14   7   1       67.07       53.73     12.59 o 
  15   7   1      109.28       94.27     14.99 o 
 -14   8   1      194.05      158.47     23.21 o 
 -13   8   1       61.62       69.52     12.04 o 
 -12   8   1        1.76        7.84      6.88 o 
 -11   8   1        2.08       -4.79      5.58 o 
 -10   8   1      119.32      125.65      8.04 o 
  -9   8   1      206.68      180.99      9.43 o 
  -8   8   1      331.00      357.01     26.54 o 
  -7   8   1      302.30      262.98      8.52 o 
  -6   8   1      343.72      302.19      6.61 o 
  -5   8   1      510.03      537.81      8.67 o 
  -4   8   1       10.17        6.99      1.74 o 
  -3   8   1      803.74      730.94     10.45 o 
  -2   8   1     1060.29      896.79     10.56 o 
  -1   8   1     6120.15     6251.84     55.47 o 
   0   8   1      324.94      364.16      6.98 o 
   1   8   1      542.42      562.97      8.50 o 
   2   8   1      305.82      298.54      5.80 o 
   3   8   1     1288.88     1245.21     19.19 o 
   4   8   1       75.33       60.66      4.31 o 
   5   8   1      658.21      650.86     16.18 o 
   6   8   1        0.26        2.85      5.87 o 
   7   8   1      116.65      125.80      7.92 o 
   8   8   1        5.04        1.88      3.21 o 
   9   8   1      253.89      286.73     16.85 o 
  10   8   1        1.47        0.28      4.43 o 
  11   8   1      742.88      796.42     28.95 o 
  12   8   1       19.99       11.56      5.86 o 
  13   8   1       55.14       60.44     14.96 o 
  14   8   1        0.02        2.84      9.88 o 
  15   8   1       20.08       29.17     12.42 o 
 -14   9   1       23.36       12.55     13.69 o 
 -13   9   1      135.13      154.29     22.44 o 
 -12   9   1      357.29      400.37     29.60 o 
 -11   9   1      493.67      427.52     22.38 o 
 -10   9   1        7.58       12.91      8.43 o 
  -9   9   1      328.54      311.23     13.42 o 
  -8   9   1       99.36       79.30      8.16 o 
  -7   9   1        1.82       16.61      9.89 o 
  -6   9   1      283.53      287.56      9.93 o 
  -5   9   1       95.16       80.09      4.19 o 
  -4   9   1      246.40      258.83      5.76 o 
  -3   9   1       36.90       33.12      5.67 o 
  -2   9   1     1434.66     1567.50     18.94 o 
  -1   9   1      540.59      551.59     10.10 o 
   0   9   1      181.25      219.47      7.15 o 
   1   9   1        0.47       -0.56      1.53 o 
   2   9   1     2918.05     2829.11     37.33 o 
   3   9   1      191.28      193.80     11.88 o 
   4   9   1      224.11      180.48      8.40 o 
   5   9   1      158.26      142.12      8.68 o 
   6   9   1     3534.62     3544.18     54.27 o 
   7   9   1      269.48      258.84     10.32 o 
   8   9   1    11817.24    11778.82    137.43 o 
   9   9   1      665.10      670.30     23.56 o 
  10   9   1     2154.09     2171.86     35.69 o 
  11   9   1       12.70       13.86      5.76 o 
  12   9   1      516.15      563.93     20.53 o 
  13   9   1        0.58       -5.39     13.50 o 
  14   9   1       20.09       18.30     11.20 o 
 -13  10   1       37.99       36.99     14.46 o 
 -12  10   1      166.77      177.29     24.13 o 
 -11  10   1       33.63       26.28     10.74 o 
 -10  10   1      208.99      208.38     17.51 o 
  -9  10   1       24.88       23.65      8.97 o 
  -8  10   1       68.66       89.93     11.79 o 
  -7  10   1       99.06      119.12     24.09 o 
  -6  10   1      415.14      382.82     14.40 o 
  -5  10   1     1028.88     1023.03     16.49 o 
  -4  10   1     5392.61     5246.78     62.51 o 
  -3  10   1     4677.88     4501.95     65.72 o 
  -2  10   1       54.82       63.79     10.99 o 
  -1  10   1     1237.31     1249.19     21.31 o 
   0  10   1        2.97        4.01      2.35 o 
   1  10   1      292.59      252.12      8.68 o 
   2  10   1      323.34      284.79     16.33 o 
   3  10   1      375.94      349.39     13.13 o 
   4  10   1        0.19       -2.66      2.90 o 
   5  10   1      388.06      378.92     13.18 o 
   6  10   1      275.13      273.03     10.53 o 
   7  10   1        5.79        2.60      2.76 o 
   8  10   1        4.49        6.35      3.89 o 
   9  10   1     1205.14     1282.27     31.89 o 
  10  10   1       12.01        5.70      4.32 o 
  11  10   1      126.86      152.95     12.56 o 
  12  10   1        0.22        1.38      5.44 o 
  13  10   1      588.92      605.09     44.32 o 
  14  10   1       24.94       43.80     25.99 o 
 -12  11   1       33.09       18.05     11.33 o 
 -11  11   1        3.78       -7.56      7.56 o 
 -10  11   1       46.65       63.17     12.12 o 
  -9  11   1       47.03       51.58     10.74 o 
  -8  11   1        4.67        6.86      7.54 o 
  -7  11   1       22.21       25.66      8.12 o 
  -6  11   1        0.04       -3.55      6.00 o 
  -5  11   1        3.46        3.26      5.51 o 
  -4  11   1        2.14        2.23      6.74 o 
  -3  11   1      125.48      124.50      8.36 o 
  -2  11   1     1163.07     1164.77     18.62 o 
  -1  11   1      406.04      427.22     14.21 o 
   0  11   1        5.16        7.03      3.53 o 
   1  11   1      269.30      250.20      8.70 o 
   2  11   1      858.56      754.90     20.11 o 
   3  11   1       88.14       69.72      7.41 o 
   4  11   1      348.13      320.29     14.93 o 
   5  11   1        0.11       -4.81      5.52 o 
   6  11   1       96.08      122.70      8.14 o 
   7  11   1      216.05      226.34     10.38 o 
   8  11   1      538.18      552.89     18.03 o 
   9  11   1       10.62       10.48      4.28 o 
  10  11   1       93.65       91.84     10.11 o 
  11  11   1        0.22       -2.84      9.27 o 
  12  11   1        1.54        5.93      6.94 o 
  13  11   1        3.16      -14.92     14.92 o 
 -12  12   1      137.34      156.63     18.28 o 
 -11  12   1      190.45      192.41     25.28 o 
 -10  12   1      203.31      230.58     19.74 o 
  -9  12   1       22.67       12.76      9.38 o 
  -8  12   1       36.33       39.93      9.61 o 
  -7  12   1       27.87       35.01      9.45 o 
  -6  12   1       82.87       92.49      9.22 o 
  -5  12   1       60.66       42.37      7.49 o 
  -4  12   1       24.85       40.79      6.17 o 
  -3  12   1      455.99      438.89     17.00 o 
  -2  12   1       76.95       75.89      7.05 o 
  -1  12   1        9.92        2.75      3.78 o 
   0  12   1        0.05       -0.11      4.41 o 
   1  12   1     1286.69     1156.75     20.19 o 
   2  12   1      868.43      763.10     21.11 o 
   3  12   1     1505.34     1351.07     29.86 o 
   4  12   1      761.82      702.90     20.52 o 
   5  12   1      420.74      408.18     15.72 o 
   6  12   1       77.54       52.40      7.32 o 
   7  12   1      608.67      632.87     20.00 o 
   8  12   1       12.26       19.86      5.64 o 
   9  12   1      215.61      216.38     23.05 o 
  10  12   1      168.08      153.08     15.44 o 
  11  12   1        9.11       -2.47      6.25 o 
  12  12   1       30.23       30.07     10.62 o 
 -11  13   1        0.71       13.37     10.71 o 
 -10  13   1        0.27       18.52      9.93 o 
  -9  13   1      195.53      192.23     17.73 o 
  -8  13   1      148.45      139.46     17.69 o 
  -7  13   1      104.54       84.34     12.03 o 
  -6  13   1       83.59       88.23     11.41 o 
  -5  13   1        0.56        1.86      8.65 o 
  -4  13   1       24.94       34.92      7.09 o 
  -3  13   1       32.95       16.68      6.41 o 
  -2  13   1        1.50        1.98      4.95 o 
  -1  13   1       56.23       70.85      6.51 o 
   0  13   1       71.39       83.88      6.50 o 
   1  13   1        0.27        1.70      3.66 o 
   2  13   1        0.08        4.92      4.08 o 
   3  13   1      145.75      110.27      9.74 o 
   4  13   1      193.60      232.74     12.55 o 
   5  13   1      136.44      145.63     11.57 o 
   6  13   1      175.89      192.19     13.33 o 
   7  13   1      121.29      122.46     10.04 o 
   8  13   1        1.51        8.74      5.51 o 
   9  13   1       56.88       53.04     10.30 o 
  10  13   1      501.79      477.09     30.18 o 
  11  13   1        5.36        2.39      7.22 o 
 -10  14   1        2.04       13.40     14.40 o 
  -9  14   1        7.53        1.31      9.24 o 
  -8  14   1       82.66      108.68     24.21 o 
  -7  14   1        4.99      -15.25     15.79 o 
  -6  14   1      281.21      265.05     28.96 o 
  -5  14   1       26.19       28.96     10.10 o 
  -4  14   1      780.09      801.33     25.02 o 
  -3  14   1      166.21      156.37     16.91 o 
  -2  14   1        9.85        4.40      5.14 o 
  -1  14   1     1106.32     1051.44     25.58 o 
   0  14   1     1044.00     1038.68     25.48 o 
   1  14   1      260.61      258.85     13.22 o 
   2  14   1      202.68      218.69     13.40 o 
   3  14   1      277.94      304.73     14.60 o 
   4  14   1       27.58       29.97     15.02 o 
   5  14   1      200.82      222.07     13.74 o 
   6  14   1        5.62        2.81      4.78 o 
   7  14   1        1.44       -5.92      5.92 o 
   8  14   1        9.58        6.32      7.35 o 
   9  14   1      386.49      419.60     23.34 o 
  10  14   1       11.69       11.31      8.47 o 
  -9  15   1      105.27      119.88     26.35 o 
  -8  15   1        9.50       -6.59     17.39 o 
  -7  15   1      432.66      545.31     38.12 o 
  -6  15   1      212.50      254.30     28.35 o 
  -5  15   1     1211.76     1154.94     33.81 o 
  -4  15   1      143.76      114.77     19.51 o 
  -3  15   1      391.35      410.37     21.94 o 
  -2  15   1      736.44      679.85     21.74 o 
  -1  15   1      637.76      633.48     20.02 o 
   0  15   1      104.90      103.38     12.99 o 
   1  15   1      102.89      117.60     24.79 o 
   2  15   1      153.51      120.62     14.03 o 
   3  15   1      412.74      403.63     21.85 o 
   4  15   1      216.90      173.00     16.66 o 
   5  15   1       34.25       23.84      9.22 o 
   6  15   1        6.41        7.45      5.93 o 
   7  15   1      175.95      218.46     76.77 o 
   8  15   1      736.13      766.27     32.27 o 
   9  15   1      138.70      134.84     16.69 o 
  -7  16   1        0.18      -10.14     15.80 o 
  -6  16   1      395.21      515.21     35.65 o 
  -5  16   1      110.39        2.53      9.38 o 
  -4  16   1       85.44       89.42     13.06 o 
  -3  16   1      697.01      695.53     23.31 o 
  -2  16   1     1724.25     1843.18     40.14 o 
  -1  16   1       56.07      102.69     15.31 o 
   0  16   1        0.58        4.52      6.42 o 
   1  16   1       34.51       34.65      9.07 o 
   2  16   1      101.01       91.81     13.41 o 
   3  16   1      311.97      328.36     21.14 o 
   4  16   1      387.85      370.54     22.44 o 
   5  16   1      159.32      162.26     17.85 o 
   6  16   1      157.25      152.39     17.75 o 
   7  16   1       30.82       17.18     15.18 o 
   8  16   1       16.39       21.03      8.77 o 
  -5  17   1      229.09      294.70     27.00 o 
  -4  17   1       66.41       60.30     12.19 o 
  -3  17   1       38.94       46.18     11.78 o 
  -2  17   1       49.45       48.24     12.17 o 
  -1  17   1       76.03       88.30     15.00 o 
   0  17   1       20.44       17.34     11.89 o 
   1  17   1      262.78      229.77     20.02 o 
   2  17   1      178.72      187.75     18.56 o 
   3  17   1      415.35      435.70     37.19 o 
   4  17   1      250.55      247.36     25.36 o 
   5  17   1      305.39      359.41     23.46 o 
   6  17   1       35.40       15.80     14.92 o 
  -2  18   1       36.48       26.10     10.38 o 
  -1  18   1        0.26       14.96      9.49 o 
   0  18   1        0.81       -6.44      8.78 o 
   1  18   1        9.26       15.49      8.84 o 
   2  18   1       31.14       22.06      9.27 o 
   3  18   1      125.47      147.62     24.74 o 
  -5 -16   2      151.70      173.63     35.81 o 
  -4 -16   2        0.97       -0.94      7.03 o 
  -3 -16   2      403.55      447.04     25.98 o 
  -2 -16   2       31.38       31.78     10.67 o 
  -1 -16   2      169.95      177.12     21.16 o 
   0 -16   2       55.99       65.37     12.65 o 
   1 -16   2      502.32      501.63     30.60 o 
   2 -16   2       31.96       25.25     10.07 o 
   3 -16   2      123.46      126.37     17.67 o 
   4 -16   2        5.95        5.81      7.98 o 
  -7 -15   2        2.25       -1.76     10.00 o 
  -6 -15   2        0.90       11.15     13.89 o 
  -5 -15   2        9.44       15.21     14.06 o 
  -4 -15   2       27.87       30.58      9.44 o 
  -3 -15   2        7.77        0.62     12.26 o 
  -2 -15   2      409.79      426.14     30.39 o 
  -1 -15   2      294.95      338.11     32.99 o 
   0 -15   2      686.47      663.17     34.41 o 
   1 -15   2       77.82       72.43     13.92 o 
   2 -15   2       77.71       84.73     14.52 o 
   3 -15   2       27.85       20.66      9.03 o 
   4 -15   2      189.01      184.63     25.19 o 
   5 -15   2        7.46        4.53      8.64 o 
   6 -15   2        6.62       -3.24     10.12 o 
   7 -15   2        4.67        9.02     15.87 o 
  -8 -14   2      157.13      163.24     17.83 o 
  -7 -14   2       29.90       37.91     11.29 o 
  -6 -14   2        0.70       -1.87      6.13 o 
  -5 -14   2      135.80      125.46     12.84 o 
  -4 -14   2       48.22       51.50     24.65 o 
  -3 -14   2      105.76       99.08     13.54 o 
  -2 -14   2      365.34      328.24     20.52 o 
  -1 -14   2      695.02      669.31     27.84 o 
   0 -14   2      206.79      232.97     26.70 o 
   1 -14   2      600.01      661.13     27.49 o 
   2 -14   2      439.93      408.75     25.11 o 
   3 -14   2      252.39      221.12     18.85 o 
   4 -14   2       90.62       83.31     10.18 o 
   5 -14   2      708.44      792.00     25.79 o 
   6 -14   2       17.15       19.82     10.44 o 
   7 -14   2      171.89      154.37     21.30 o 
   8 -14   2        5.44       13.58     17.59 o 
 -10 -13   2        0.03        0.68      7.43 o 
  -9 -13   2      276.01      298.35     46.13 o 
  -8 -13   2      226.74      215.60     19.42 o 
  -7 -13   2      863.67      951.41     29.05 o 
  -6 -13   2      130.24      126.74     12.52 o 
  -5 -13   2      323.23      376.68     17.51 o 
  -4 -13   2      463.45      442.81     22.61 o 
  -3 -13   2      298.02      294.85     18.72 o 
  -2 -13   2      202.85      250.24     17.24 o 
  -1 -13   2      725.18      787.14     29.07 o 
   0 -13   2      726.04      698.13     27.38 o 
   1 -13   2      256.36      260.66     24.86 o 
   2 -13   2       94.66      116.52     14.95 o 
   3 -13   2        0.44       -3.89      3.89 o 
   4 -13   2      365.64      352.03     15.42 o 
   5 -13   2      105.74       91.07      8.99 o 
   6 -13   2      350.83      369.28     26.88 o 
   7 -13   2        4.38        5.46     15.00 o 
   8 -13   2     1017.98     1153.46     52.66 o 
   9 -13   2       15.41        0.01     12.19 o 
  10 -13   2      784.42      883.84     33.57 o 
 -11 -12   2       18.72       16.91      9.70 o 
 -10 -12   2      699.00      734.04     30.71 o 
  -9 -12   2       13.06        9.66     11.50 o 
  -8 -12   2       52.29       44.86      8.76 o 
  -7 -12   2       30.43       15.98      6.92 o 
  -6 -12   2      196.33      191.58     18.38 o 
  -5 -12   2      151.13      141.17     12.28 o 
  -4 -12   2      528.51      485.68     26.74 o 
  -3 -12   2      139.30      100.60     12.23 o 
  -2 -12   2       71.54       65.79     10.07 o 
  -1 -12   2      318.32      347.05     18.63 o 
   0 -12   2      205.69      241.92     15.81 o 
   1 -12   2       31.81       38.51      8.50 o 
   2 -12   2       30.14        8.84      6.66 o 
   3 -12   2     1604.04     1587.00     55.22 o 
   4 -12   2      161.19      149.40     12.41 o 
   5 -12   2      126.25      123.32      9.26 o 
   6 -12   2      159.79      188.51     12.16 o 
   7 -12   2      112.43      115.30     10.65 o 
   8 -12   2       34.22       35.17     10.71 o 
   9 -12   2       64.47       71.44     12.82 o 
  10 -12   2      122.19      127.89     15.80 o 
  11 -12   2        2.13        0.10      9.54 o 
 -11 -11   2      621.62      597.09     33.05 o 
 -10 -11   2        2.76        8.47      7.63 o 
  -9 -11   2      316.14      361.31     19.91 o 
  -8 -11   2       26.62       33.57      8.06 o 
  -7 -11   2      372.55      340.05     17.80 o 
  -6 -11   2      118.21      122.70     11.65 o 
  -5 -11   2      284.51      273.89     14.55 o 
  -4 -11   2      162.99      132.95     15.90 o 
  -3 -11   2      168.84      206.93     16.37 o 
  -2 -11   2      732.40      750.07     46.49 o 
  -1 -11   2      197.34      174.70     13.24 o 
   0 -11   2       44.07       37.26      8.41 o 
   1 -11   2       47.87       33.45      8.38 o 
   2 -11   2       72.18       74.10     14.26 o 
   3 -11   2        6.91        8.90      5.10 o 
   4 -11   2        2.48        7.22      4.02 o 
   5 -11   2       38.40       39.94      5.67 o 
   6 -11   2       91.43       80.16      7.00 o 
   7 -11   2      246.73      248.22     13.41 o 
   8 -11   2      230.01      236.86     17.81 o 
   9 -11   2       56.37       42.13     10.96 o 
  10 -11   2      156.00      144.98     16.33 o 
  11 -11   2      151.35      147.82     17.25 o 
  12 -11   2       68.08       57.06     13.53 o 
 -11 -10   2       11.40       21.05      8.92 o 
 -10 -10   2       66.18       88.21     12.37 o 
  -9 -10   2        1.01       -1.69      4.65 o 
  -8 -10   2       35.40       42.30     10.83 o 
  -7 -10   2       53.61       55.49      9.19 o 
  -6 -10   2      218.38      214.86     14.16 o 
  -5 -10   2      250.17      226.08     12.97 o 
  -4 -10   2       43.83       55.11     24.46 o 
  -3 -10   2       28.25       14.63      5.99 o 
  -2 -10   2       21.99       16.38     14.74 o 
  -1 -10   2       36.97       29.00      7.01 o 
   0 -10   2      101.58       51.76      8.36 o 
   1 -10   2     2840.51     2516.93     54.27 o 
   2 -10   2      487.53      433.39     17.13 o 
   3 -10   2      173.30      166.10      8.83 o 
   4 -10   2      174.17      151.81      8.80 o 
   5 -10   2      358.72      377.58     11.54 o 
   6 -10   2        0.51       -4.27      4.27 o 
   7 -10   2       78.22       92.59     12.86 o 
   8 -10   2       58.14       75.72     13.11 o 
   9 -10   2       53.50       40.66     10.69 o 
  10 -10   2        0.48        1.05     10.71 o 
  11 -10   2      185.14      224.09     19.46 o 
  12 -10   2       84.49       69.78     13.96 o 
 -13  -9   2      729.69      857.92     31.00 o 
 -12  -9   2        8.91       11.09     15.07 o 
 -11  -9   2      972.10     1060.69     28.37 o 
 -10  -9   2       18.64       20.84      6.63 o 
  -9  -9   2      284.53      287.42     24.70 o 
  -8  -9   2      101.24       93.57      9.09 o 
  -7  -9   2      533.97      501.82     16.97 o 
  -6  -9   2       48.58       35.02      7.39 o 
  -5  -9   2       27.86       17.35      6.66 o 
  -4  -9   2        4.41       -2.21      4.85 o 
  -3  -9   2       22.54       21.31     11.28 o 
  -2  -9   2       14.64       28.34     11.08 o 
  -1  -9   2      644.06      568.68     21.07 o 
   0  -9   2      510.67      520.99     14.46 o 
   1  -9   2      432.05      458.74     10.54 o 
   2  -9   2      168.47      181.07      8.09 o 
   3  -9   2      992.89     1000.79     20.43 o 
   4  -9   2     2394.29     2408.79     39.88 o 
   5  -9   2        0.31        5.55      3.60 o 
   6  -9   2     1129.23     1150.85     20.43 o 
   7  -9   2        4.07       11.23      6.52 o 
   8  -9   2      616.94      586.83     31.51 o 
   9  -9   2       60.40       55.36     11.25 o 
  10  -9   2       45.02       22.28     14.02 o 
  11  -9   2      544.71      573.76     26.35 o 
  12  -9   2        1.89       -8.24      8.24 o 
  13  -9   2       78.61       79.23     14.90 o 
 -14  -8   2       47.91       37.62     19.63 o 
 -13  -8   2       40.93       48.66     11.83 o 
 -12  -8   2      861.69      907.49     29.99 o 
 -11  -8   2       37.56       32.51      7.01 o 
 -10  -8   2      388.88      408.72     16.55 o 
  -9  -8   2        8.48       16.49      5.80 o 
  -8  -8   2      311.00      345.02     14.46 o 
  -7  -8   2      208.87      218.93     31.06 o 
  -6  -8   2     3250.85     3227.45     68.97 o 
  -5  -8   2       28.63       18.29      4.69 o 
  -4  -8   2      139.18      102.41      7.02 o 
  -3  -8   2      459.48      481.16     18.56 o 
  -2  -8   2      103.62      141.43      7.16 o 
  -1  -8   2        2.23        3.52      3.93 o 
   0  -8   2      333.62      254.23     12.13 o 
   1  -8   2      955.32      870.44     13.19 o 
   2  -8   2     2438.29     2542.55     35.03 o 
   3  -8   2     1444.20     1481.58     26.15 o 
   4  -8   2      484.76      492.91     24.63 o 
   5  -8   2      409.14      389.69     10.92 o 
   6  -8   2     1041.46     1008.21     21.25 o 
   7  -8   2     1015.23      985.88     22.56 o 
   8  -8   2       10.23        4.71      9.79 o 
   9  -8   2       13.85       12.48      8.47 o 
  10  -8   2      190.95      156.82     15.52 o 
  11  -8   2      450.79      432.54     22.49 o 
  12  -8   2       47.88       33.13     11.03 o 
  13  -8   2       14.12        6.90     10.09 o 
  14  -8   2      218.01      223.28     28.15 o 
 -14  -7   2       12.32       19.21     11.49 o 
 -13  -7   2       52.93       55.16     11.91 o 
 -12  -7   2        3.74       36.79     14.09 o 
 -11  -7   2       18.37       14.27      4.73 o 
 -10  -7   2       19.42       18.31      7.75 o 
  -9  -7   2     1914.59     1956.40     37.61 o 
  -8  -7   2       22.50       20.96      7.44 o 
  -7  -7   2      677.04      669.97     22.90 o 
  -6  -7   2      522.79      519.21     18.36 o 
  -5  -7   2     4016.21     4013.70     59.71 o 
  -4  -7   2      563.46      532.02     11.26 o 
  -3  -7   2     7517.52     7286.49     75.14 o 
  -2  -7   2      549.20      528.03      9.22 o 
  -1  -7   2     1397.39     1484.76     21.73 o 
   0  -7   2     2485.36     2537.83     33.61 o 
   1  -7   2     4807.00     4989.63     48.60 o 
   2  -7   2      325.24      344.62     11.31 o 
   3  -7   2      106.98      135.90      5.98 o 
   4  -7   2       84.84       93.64      5.19 o 
   5  -7   2       61.85       73.41      4.99 o 
   6  -7   2      145.71      138.71      7.67 o 
   7  -7   2       43.35       50.33      4.16 o 
   8  -7   2       67.89       69.54     11.83 o 
   9  -7   2       39.52       53.26     10.21 o 
  10  -7   2       23.77       23.65      9.33 o 
  11  -7   2      112.81      104.42     13.44 o 
  12  -7   2      342.52      342.82     21.30 o 
  13  -7   2      169.73      143.28     16.80 o 
  14  -7   2       70.79       48.23     16.40 o 
 -14  -6   2      626.95      669.34     27.04 o 
 -13  -6   2       53.28       49.10     11.24 o 
 -12  -6   2        1.10        3.62      6.90 o 
 -11  -6   2       19.87       15.30      6.80 o 
 -10  -6   2        6.65        3.83      3.59 o 
  -9  -6   2       22.08       16.30      5.39 o 
  -8  -6   2     2376.67     2466.88     42.57 o 
  -7  -6   2       48.74       56.44      5.20 o 
  -6  -6   2     1012.81     1054.44     18.38 o 
  -5  -6   2       20.58       26.98      2.83 o 
  -4  -6   2      205.29      225.60      5.98 o 
  -3  -6   2       50.30       54.37      5.28 o 
  -2  -6   2      308.84      265.83      7.13 o 
  -1  -6   2      433.67      389.81      8.71 o 
   0  -6   2     3595.92     3816.77     46.62 o 
   1  -6   2      690.67      759.07     10.44 o 
   2  -6   2      608.75      673.15     15.12 o 
   3  -6   2     1466.79     1574.93     22.64 o 
   4  -6   2     2626.02     2742.81     31.47 o 
   5  -6   2      411.50      400.20      7.59 o 
   6  -6   2      378.28      379.44      7.17 o 
   7  -6   2      236.48      236.58      6.34 o 
   8  -6   2      169.94      174.15      7.86 o 
   9  -6   2     1088.02     1048.58     21.41 o 
  10  -6   2      907.58      845.72     22.91 o 
  11  -6   2       51.23       41.67      8.18 o 
  12  -6   2      160.82      158.49     12.74 o 
  13  -6   2       85.49       57.06     15.51 o 
  14  -6   2       38.69        2.92     11.26 o 
  15  -6   2       16.26       24.25     13.66 o 
 -15  -5   2      239.84      246.45     19.80 o 
 -14  -5   2      122.04      122.21     24.80 o 
 -13  -5   2       13.36       49.22     10.65 o 
 -12  -5   2      202.64      211.04     13.32 o 
 -11  -5   2     1273.38     1215.20     28.16 o 
 -10  -5   2      107.84       99.87      7.53 o 
  -9  -5   2     1951.31     1926.87     33.65 o 
  -8  -5   2        0.02       -2.21      2.57 o 
  -7  -5   2      194.37      213.96      9.37 o 
  -6  -5   2        9.87       10.76      2.84 o 
  -5  -5   2        0.10        5.46      3.32 o 
  -4  -5   2      130.38      100.33      5.57 o 
  -3  -5   2     2641.94     2650.69     29.56 o 
  -2  -5   2     1118.80     1269.47     18.23 o 
  -1  -5   2    14910.06    16942.31    215.15 o 
   0  -5   2        0.06        1.23      3.95 o 
   1  -5   2     1177.63     1501.81     16.82 o 
   2  -5   2        3.98        1.19      1.19 o 
   3  -5   2      298.12      340.43      8.18 o 
   4  -5   2       65.66       71.94      3.37 o 
   5  -5   2      112.25       97.49      3.95 o 
   6  -5   2       18.89       21.47      2.36 o 
   7  -5   2      108.75      113.48      4.56 o 
   8  -5   2      121.24      121.61      6.81 o 
   9  -5   2       17.76       22.03      5.93 o 
  10  -5   2      947.72      945.76     20.79 o 
  11  -5   2      186.79      193.37     11.35 o 
  12  -5   2       18.88       12.28      9.39 o 
  13  -5   2       39.03       29.09     11.01 o 
  14  -5   2      261.24      234.06     19.35 o 
  15  -5   2        1.64       -2.73      8.41 o 
 -15  -4   2      102.45      117.37     15.12 o 
 -14  -4   2       89.53       74.00      8.49 o 
 -13  -4   2       40.61       63.54      6.59 o 
 -12  -4   2        8.58        8.26      4.26 o 
 -11  -4   2       78.28      100.90      8.15 o 
 -10  -4   2      512.95      519.44     13.53 o 
  -9  -4   2      136.06      132.34      9.73 o 
  -8  -4   2        6.92        3.95      2.81 o 
  -7  -4   2        8.54       10.50      2.93 o 
  -6  -4   2      167.16      158.94      8.36 o 
  -5  -4   2      162.01      127.22      5.62 o 
  -4  -4   2       17.22       56.69      4.42 o 
  -3  -4   2        2.72        2.77      1.45 o 
  -2  -4   2     1514.54     1743.02     21.89 o 
  -1  -4   2        0.68        1.54      1.81 o 
   0  -4   2     1944.94     2197.32     32.49 o 
   1  -4   2      415.46      443.20     11.14 o 
   2  -4   2      481.88      654.02     12.83 o 
   3  -4   2      655.87      696.77     10.53 o 
   4  -4   2      141.33      164.45      4.39 o 
   5  -4   2      147.19      159.02      4.01 o 
   6  -4   2      519.69      537.25      8.15 o 
   7  -4   2        0.14       -1.95      1.95 o 
   8  -4   2      188.48      217.58      9.87 o 
   9  -4   2       12.79        8.33      4.96 o 
  10  -4   2      741.32      770.58     19.19 o 
  11  -4   2        1.86        4.51      5.42 o 
  12  -4   2        9.54       -1.69      7.83 o 
  13  -4   2      174.39      170.90     13.12 o 
  14  -4   2        0.24       -6.75      6.75 o 
  15  -4   2        1.02        4.09      7.66 o 
 -15  -3   2       18.99       -6.03      9.38 o 
 -14  -3   2      278.40      279.23     13.22 o 
 -13  -3   2       29.10       24.61      4.96 o 
 -12  -3   2       15.75       11.21      4.00 o 
 -11  -3   2      258.36      225.04      7.78 o 
 -10  -3   2        9.84        5.05      4.21 o 
  -9  -3   2      260.89      291.38      8.60 o 
  -8  -3   2        1.24        2.60      2.74 o 
  -7  -3   2       84.24       68.27     11.17 o 
  -6  -3   2       18.02       13.36      2.82 o 
  -5  -3   2        6.58       12.37      2.58 o 
  -4  -3   2      102.13      106.72      4.63 o 
  -3  -3   2      285.75      317.30      7.16 o 
  -2  -3   2      125.41      130.76      4.60 o 
  -1  -3   2      232.61      222.17      6.52 o 
   0  -3   2       22.52       24.71      2.77 o 
   1  -3   2     1773.71     2070.47     21.05 o 
   2  -3   2       50.44       65.25      3.62 o 
   3  -3   2      117.52      107.68      3.61 o 
   4  -3   2      931.61     1048.24     10.35 o 
   5  -3   2     2243.91     2547.17     22.97 o 
   6  -3   2      166.92      185.25      4.65 o 
   7  -3   2     1005.41     1089.66     11.49 o 
   8  -3   2      722.25      789.72     12.89 o 
   9  -3   2      557.56      558.01     12.60 o 
  10  -3   2       80.58       76.01      7.57 o 
  11  -3   2      950.77      967.80     24.52 o 
  12  -3   2      532.19      547.21     23.67 o 
  13  -3   2       85.79       57.35     15.80 o 
  14  -3   2       58.87       45.64      9.65 o 
  15  -3   2       14.30        1.78      7.91 o 
  16  -3   2      166.65      169.96     22.03 o 
 -15  -2   2       63.46       56.33      7.56 o 
 -14  -2   2        0.69        8.93      4.94 o 
 -13  -2   2       99.67       92.05      6.81 o 
 -12  -2   2      234.18      231.96     12.68 o 
 -11  -2   2       75.30       74.64      5.22 o 
 -10  -2   2      680.22      648.35     11.80 o 
  -9  -2   2       18.74       20.59      5.69 o 
  -8  -2   2      272.32      234.88      4.74 o 
  -7  -2   2      167.93      163.18      6.59 o 
  -6  -2   2     1634.19     1919.02     29.85 o 
  -5  -2   2       89.87       92.22      4.52 o 
  -4  -2   2      135.28      116.59      5.73 o 
  -3  -2   2      353.51      343.22      7.34 o 
  -2  -2   2       66.83       90.61      5.84 o 
  -1  -2   2       17.32        8.97      3.35 o 
   0  -2   2    15191.55    16313.85    204.46 o 
   1  -2   2       27.01       25.01      1.99 o 
   2  -2   2      864.46      989.57     13.86 o 
   3  -2   2      242.39      265.34      4.71 o 
   4  -2   2      115.64      135.33      3.55 o 
   5  -2   2      172.58      178.94      6.03 o 
   6  -2   2      194.51      197.61      4.79 o 
   7  -2   2       23.03       23.41      2.39 o 
   8  -2   2       38.83       36.97      4.14 o 
   9  -2   2      326.18      312.26     16.47 o 
  10  -2   2     1391.08     1303.85     35.08 o 
  11  -2   2        4.83       13.24      6.32 o 
  12  -2   2      256.54      234.95     23.76 o 
  13  -2   2       60.39       71.64      9.74 o 
  14  -2   2      297.85      297.09     27.62 o 
  15  -2   2       50.92       34.66      9.42 o 
  16  -2   2       95.50      102.28     12.97 o 
 -16  -1   2      111.10      137.18     17.25 o 
 -15  -1   2       33.20       35.50      7.09 o 
 -14  -1   2      147.40      163.83      9.79 o 
 -13  -1   2      204.24      229.78     10.26 o 
 -12  -1   2      131.33      122.90      8.36 o 
 -11  -1   2      531.07      496.98     11.36 o 
 -10  -1   2       16.18       17.93      5.95 o 
  -9  -1   2       37.67       30.44      3.62 o 
  -8  -1   2       14.37        8.75      1.60 o 
  -7  -1   2     1988.42     2159.30     20.99 o 
  -6  -1   2        8.17        3.79      1.98 o 
  -5  -1   2     7322.38     8649.22     94.90 o 
  -4  -1   2       72.30       73.98      4.06 o 
  -3  -1   2      913.35     1113.11     17.52 o 
  -2  -1   2       45.46       28.50      2.78 o 
  -1  -1   2      646.20      625.88     14.18 o 
   0  -1   2        7.86       -0.15      1.49 o 
   1  -1   2     9022.18    10860.68    133.09 o 
   2  -1   2      298.47      312.60      7.04 o 
   3  -1   2     5398.01     6232.29     49.05 o 
   4  -1   2      310.07      333.20      5.25 o 
   5  -1   2        7.91       10.75      1.45 o 
   6  -1   2      136.85      158.08      3.56 o 
   7  -1   2     2330.17     2459.61     20.46 o 
   8  -1   2       91.85       95.01      3.06 o 
   9  -1   2      701.12      732.48     12.41 o 
  10  -1   2      818.82      819.22     15.72 o 
  11  -1   2        2.10        3.14      6.01 o 
  12  -1   2      976.92      943.90     24.71 o 
  13  -1   2     1037.75      981.04     26.15 o 
  14  -1   2       28.48       20.49     10.03 o 
  15  -1   2      128.33      126.87     12.88 o 
  16  -1   2        7.52       10.60      7.91 o 
 -16   0   2      121.47      119.06     12.76 o 
 -15   0   2       11.85        9.36     10.09 o 
 -14   0   2       98.81      120.03      8.73 o 
 -13   0   2       44.35       38.30      7.11 o 
 -12   0   2      467.64      455.86     14.50 o 
 -11   0   2        7.94        5.03      3.67 o 
 -10   0   2      397.64      391.28     14.82 o 
  -9   0   2        7.68        6.09      2.98 o 
  -8   0   2       55.63       52.93      2.43 o 
  -7   0   2      111.44      114.40      3.40 o 
  -6   0   2      234.86      212.82      3.55 o 
  -5   0   2        2.66        3.82      1.69 o 
  -4   0   2      147.58      109.86      8.65 o 
  -3   0   2       11.74       -1.67      1.67 o 
  -2   0   2     4545.53     4360.98     48.57 o 
  -1   0   2        4.79       -1.13      1.13 o 
   0   0   2    16966.44    16666.38    148.98 o 
   1   0   2       66.36       65.30      3.44 o 
   2   0   2       13.57       -1.11      1.11 o 
   3   0   2      846.53      858.63      7.59 o 
   4   0   2       27.53       41.84      1.78 o 
   5   0   2      397.61      433.21      5.12 o 
   6   0   2      677.07      730.36      7.35 o 
   7   0   2      233.81      216.49      3.56 o 
   8   0   2     4305.14     4205.50     35.65 o 
   9   0   2       39.88       54.48      8.80 o 
  10   0   2      681.79      691.95     19.16 o 
  11   0   2       27.74       31.78      6.77 o 
  12   0   2     1293.60     1256.83     28.81 o 
  13   0   2      435.39      436.24     24.36 o 
  14   0   2      216.78      201.74     14.18 o 
  15   0   2      197.67      185.59     14.35 o 
  16   0   2       11.39        1.63      8.12 o 
 -16   1   2       32.98       54.25     10.27 o 
 -15   1   2      134.66      150.73     10.51 o 
 -14   1   2        0.09       -1.13      4.84 o 
 -13   1   2       76.85       83.47      7.38 o 
 -12   1   2      136.30      130.52      8.03 o 
 -11   1   2        6.51        2.61      4.00 o 
 -10   1   2      249.84      247.06      8.73 o 
  -9   1   2     3879.31     3843.61     47.56 o 
  -8   1   2      155.32      151.37      7.57 o 
  -7   1   2       37.23       27.01      1.57 o 
  -6   1   2      271.91      261.17      3.49 o 
  -5   1   2      531.09      550.53      6.34 o 
  -4   1   2      529.85      543.64      6.55 o 
  -3   1   2      491.55      436.18      8.07 o 
  -1   1   2    47304.64    43875.07    673.34 o 
   0   1   2        0.21       -0.47      0.47 o 
   1   1   2        5.22       -1.48      1.48 o 
   2   1   2      418.38      419.40      7.21 o 
   3   1   2    42796.55    45139.02    421.02 o 
   4   1   2      963.46     1015.54      9.18 o 
   5   1   2      800.04      814.59      7.96 o 
   6   1   2      163.37      148.26      3.37 o 
   7   1   2     1170.73     1340.21     13.33 o 
   8   1   2       40.61       26.41      2.10 o 
   9   1   2       67.15       73.14      5.12 o 
  10   1   2     2029.78     2069.37     32.54 o 
  11   1   2     2390.39     2295.24     35.97 o 
  12   1   2      931.26      887.36     26.82 o 
  13   1   2      389.72      397.97     16.59 o 
  14   1   2      450.22      420.95     17.75 o 
  15   1   2      491.59      467.50     19.44 o 
  16   1   2       42.52       40.29      9.71 o 
 -16   2   2       57.42       60.87     10.55 o 
 -15   2   2      160.85      156.67     15.92 o 
 -14   2   2      393.00      411.69     13.99 o 
 -13   2   2       33.15       28.88      5.78 o 
 -12   2   2        9.13       -2.68      4.28 o 
 -11   2   2      634.84      637.05     14.86 o 
 -10   2   2     4231.06     4155.83     52.71 o 
  -9   2   2      534.31      530.15     17.01 o 
  -8   2   2       12.37       11.10      2.68 o 
  -7   2   2       26.38       21.38      2.25 o 
  -6   2   2      311.98      281.84      8.65 o 
  -5   2   2       18.59       14.09      1.56 o 
  -4   2   2     3115.60     3306.44     27.64 o 
  -3   2   2       25.87       22.67      1.24 o 
  -2   2   2       24.04       16.03      0.94 o 
  -1   2   2       39.26       54.30      1.93 o 
   0   2   2     6841.89     6546.70     61.36 o 
   1   2   2       51.32       45.08      1.43 o 
   2   2   2     1894.56     2101.25     19.87 o 
   3   2   2      346.52      320.48      6.08 o 
   4   2   2       13.58       10.78      1.85 o 
   5   2   2      115.64      118.36      2.90 o 
   6   2   2       36.98       15.97      1.24 o 
   7   2   2      184.40      164.17      5.95 o 
   8   2   2      777.57      738.43     11.27 o 
   9   2   2      968.04      964.44     16.01 o 
  10   2   2     1249.62     1194.04     19.00 o 
  11   2   2      421.06      400.97     13.21 o 
  12   2   2       47.96       57.85      9.19 o 
  13   2   2       46.51       39.59      6.98 o 
  14   2   2      141.33      111.86     11.10 o 
  15   2   2      254.71      250.95     16.27 o 
  16   2   2       85.95       73.62     11.04 o 
 -15   3   2        9.93        2.51     11.81 o 
 -14   3   2       74.83       79.67      9.32 o 
 -13   3   2      300.17      304.85     11.85 o 
 -12   3   2        0.60        5.37      4.72 o 
 -11   3   2       21.22       20.39      4.81 o 
 -10   3   2      152.67      126.32      7.55 o 
  -9   3   2      770.97      669.21     16.92 o 
  -8   3   2      416.09      383.97      9.57 o 
  -7   3   2     1576.08     1519.60     17.81 o 
  -6   3   2     1136.34     1114.17     14.59 o 
  -5   3   2       36.41       51.14      2.31 o 
  -4   3   2        0.01        0.29      0.80 o 
  -3   3   2     6278.02     6513.58     47.18 o 
  -2   3   2      291.37      269.75      5.10 o 
  -1   3   2     3377.87     3234.62     27.29 o 
   0   3   2      189.24      147.61      2.74 o 
   1   3   2     5784.44     5862.27     44.96 o 
   2   3   2      172.91      159.56      4.68 o 
   3   3   2     3346.85     3371.48     26.94 o 
   4   3   2       51.98       49.25      1.68 o 
   5   3   2       31.21       19.26      1.36 o 
   6   3   2       95.57      101.19      3.69 o 
   7   3   2     1041.89     1192.66     13.90 o 
   8   3   2      405.26      397.93      8.09 o 
   9   3   2      213.15      187.74      5.98 o 
  10   3   2      564.65      574.25     15.56 o 
  11   3   2      853.06      817.14     18.68 o 
  12   3   2      379.48      374.52     13.25 o 
  13   3   2       53.77       52.46      8.18 o 
  14   3   2      408.67      402.68     15.32 o 
  15   3   2       28.80       24.72     11.03 o 
  16   3   2        4.69       10.94     11.06 o 
 -15   4   2       99.16      131.33     12.97 o 
 -14   4   2        6.27        9.28      5.89 o 
 -13   4   2      125.86      126.39      8.99 o 
 -12   4   2      600.06      595.01     24.54 o 
 -11   4   2       17.13       19.61      5.12 o 
 -10   4   2      596.59      555.60     15.28 o 
  -9   4   2      195.98      184.55      8.42 o 
  -8   4   2      293.77      318.37      8.36 o 
  -7   4   2        1.05        0.79      1.56 o 
  -6   4   2      183.69      149.52      3.70 o 
  -5   4   2        0.10        0.84      0.95 o 
  -4   4   2     6083.74     6604.98     48.55 o 
  -3   4   2     1846.11     1959.57     17.29 o 
  -2   4   2    15244.75    15675.36    117.67 o 
  -1   4   2      124.94      113.47      2.91 o 
   0   4   2    10087.84    10235.02     94.81 o 
   1   4   2        0.13       -0.85      0.85 o 
   2   4   2      223.47      236.61      3.55 o 
   3   4   2      377.24      376.36      5.51 o 
   4   4   2       28.54       41.91      2.18 o 
   5   4   2      548.34      541.14      8.24 o 
   6   4   2     2451.37     2678.14     27.90 o 
   7   4   2      105.23       92.40      4.08 o 
   8   4   2      217.09      228.97     10.74 o 
   9   4   2      917.84      889.42     13.66 o 
  10   4   2     1387.11     1293.07     20.25 o 
  11   4   2        0.09       -0.46      3.65 o 
  12   4   2      149.93      148.51      9.73 o 
  13   4   2      184.06      185.00     10.89 o 
  14   4   2      148.94      160.39     11.18 o 
  15   4   2       49.56       48.75     12.86 o 
  16   4   2      134.66      123.79     20.01 o 
 -15   5   2       50.11       57.73     14.09 o 
 -14   5   2      789.12      820.17     20.46 o 
 -13   5   2       46.37       47.33      7.08 o 
 -12   5   2       17.69       18.48      5.47 o 
 -11   5   2       37.53       32.65      5.71 o 
 -10   5   2      432.01      443.15     12.58 o 
  -9   5   2      288.01      273.17      9.90 o 
  -8   5   2       71.86       69.76      3.51 o 
  -7   5   2      929.73      936.43     11.73 o 
  -6   5   2      602.03      642.73      7.90 o 
  -5   5   2     6320.08     6740.48     50.29 o 
  -4   5   2      244.18      256.15      3.92 o 
  -3   5   2       85.12       83.56      2.63 o 
  -2   5   2      310.79      321.23      5.02 o 
  -1   5   2     7383.21     7768.69     60.63 o 
   0   5   2      521.75      527.85      8.27 o 
   1   5   2      651.77      605.75      6.86 o 
   2   5   2      548.66      513.34      6.24 o 
   3   5   2     1587.78     1585.93     15.18 o 
   4   5   2        0.06       -1.53      1.53 o 
   5   5   2     2974.42     2779.36     30.91 o 
   6   5   2        0.01       -0.65      1.31 o 
   7   5   2      748.13      732.61     13.64 o 
   8   5   2       16.76       24.86      3.20 o 
   9   5   2     2120.41     2030.23     26.70 o 
  10   5   2        9.80       11.60      3.59 o 
  11   5   2      108.91      127.69      7.34 o 
  12   5   2       71.60       79.76      7.79 o 
  13   5   2        2.47        1.12      7.37 o 
  14   5   2       80.27       72.00     11.17 o 
  15   5   2       60.02       62.89     13.73 o 
  16   5   2      197.75      165.94     19.01 o 
 -15   6   2        9.07       22.99      8.97 o 
 -14   6   2       54.43       64.60      8.49 o 
 -13   6   2      149.83      163.68     10.57 o 
 -12   6   2        8.69        0.95      5.17 o 
 -11   6   2      107.15      107.77      8.15 o 
 -10   6   2      126.92      127.15      8.17 o 
  -9   6   2      285.67      255.04      6.75 o 
  -8   6   2       46.16       42.84      4.11 o 
  -7   6   2      353.57      345.30      7.79 o 
  -6   6   2     1610.80     1664.11     16.49 o 
  -5   6   2       27.12       27.87      1.81 o 
  -4   6   2     1473.84     1555.17     14.63 o 
  -3   6   2        7.20        3.01      1.35 o 
  -2   6   2       27.30       18.55      1.67 o 
  -1   6   2      248.71      231.12      4.24 o 
   0   6   2     1308.13     1153.55     11.54 o 
   1   6   2      475.66      481.99      6.73 o 
   2   6   2      190.48      186.91      4.82 o 
   3   6   2      101.27       95.76      4.66 o 
   4   6   2     1377.81     1401.98     18.96 o 
   5   6   2       45.03       53.75      7.63 o 
   6   6   2     2313.18     2405.64     41.42 o 
   7   6   2       16.14       15.35      2.72 o 
   8   6   2     2262.51     2160.23     27.77 o 
   9   6   2      410.20      413.07     12.52 o 
  10   6   2      549.74      498.18     24.60 o 
  11   6   2      100.71       87.94      7.57 o 
  12   6   2      894.51      903.99     25.27 o 
  13   6   2       35.32       16.27      8.04 o 
  14   6   2       48.03       25.83     12.55 o 
  15   6   2        0.08       -9.83      9.83 o 
  16   6   2      262.35      266.00     33.98 o 
 -15   7   2       76.05      103.31     16.08 o 
 -14   7   2       14.23       23.33      8.61 o 
 -13   7   2        9.73        8.69      6.00 o 
 -12   7   2       63.57       56.84      7.49 o 
 -11   7   2        9.32       11.70      5.15 o 
 -10   7   2        2.24        7.27      4.62 o 
  -9   7   2       49.22       59.70      5.04 o 
  -8   7   2       11.00       -0.72      3.01 o 
  -7   7   2        3.22        0.48      2.29 o 
  -6   7   2      234.67      231.42      5.70 o 
  -5   7   2      146.55      140.70      3.76 o 
  -4   7   2      389.76      382.17      6.00 o 
  -3   7   2      438.59      425.25      6.67 o 
  -2   7   2      340.17      347.70      5.83 o 
  -1   7   2      329.19      358.60      5.57 o 
   0   7   2      959.91      926.42      9.87 o 
   1   7   2      814.65      779.27      8.37 o 
   2   7   2       22.57       22.08      3.00 o 
   3   7   2    10935.71    11356.81    112.58 o 
   4   7   2      956.47      989.05     16.16 o 
   5   7   2     7891.50     8163.78     92.98 o 
   6   7   2      457.79      459.44      9.34 o 
   7   7   2      868.85      844.80     17.16 o 
   8   7   2      136.15      131.26      7.12 o 
   9   7   2      625.91      651.85     15.58 o 
  10   7   2       12.66       11.07      4.52 o 
  11   7   2     1225.50     1159.60     41.80 o 
  12   7   2      275.12      252.81     11.98 o 
  13   7   2     1820.62     1854.54     40.38 o 
  14   7   2       23.04       32.91     19.16 o 
  15   7   2       31.67       41.59     12.76 o 
 -14   8   2       25.09       45.52     27.36 o 
 -13   8   2      560.42      563.64     17.40 o 
 -12   8   2      112.42       97.73      8.83 o 
 -11   8   2      201.95      190.56     10.63 o 
 -10   8   2       35.47       35.24      6.65 o 
  -9   8   2     1761.23     1585.34     26.55 o 
  -8   8   2     1463.37     1281.76     20.01 o 
  -7   8   2      787.09      668.56     13.17 o 
  -6   8   2      423.74      360.45      8.10 o 
  -5   8   2      426.02      441.12      7.01 o 
  -4   8   2      441.47      473.44      7.17 o 
  -3   8   2       78.03      111.79      4.32 o 
  -2   8   2      200.66      159.04      4.21 o 
  -1   8   2     1302.66     1286.88     13.36 o 
   0   8   2     1843.22     1989.84     18.38 o 
   1   8   2      474.48      479.49      6.93 o 
   2   8   2      859.62      805.71     14.54 o 
   3   8   2      161.32      175.55      5.69 o 
   4   8   2      563.87      545.52     11.51 o 
   5   8   2        0.39       -2.16      2.16 o 
   6   8   2        7.77        1.16      2.78 o 
   7   8   2       16.45       17.83      3.86 o 
   8   8   2      874.40      803.65     17.60 o 
   9   8   2      142.72      139.42      8.50 o 
  10   8   2      688.56      675.73     16.82 o 
  11   8   2      110.40       99.40      9.73 o 
  12   8   2      104.64      127.69     11.16 o 
  13   8   2       55.02       59.97     10.51 o 
  14   8   2        9.76       17.82     11.47 o 
  15   8   2       20.38       22.44     12.09 o 
 -14   9   2       95.64       88.55     19.88 o 
 -13   9   2       19.16       13.91     12.06 o 
 -12   9   2       13.76        6.30      7.75 o 
 -11   9   2      288.40      294.02     16.45 o 
 -10   9   2       17.97       26.31      7.12 o 
  -9   9   2      158.41      148.11     11.80 o 
  -8   9   2      152.94      124.32      7.93 o 
  -7   9   2       70.34       62.20      6.02 o 
  -6   9   2      868.23      848.59     22.07 o 
  -5   9   2      250.56      225.86      5.42 o 
  -4   9   2       41.49       36.94      2.76 o 
  -3   9   2      183.76      219.93      5.33 o 
  -2   9   2      715.49      718.20      9.80 o 
  -1   9   2      900.54      854.99     10.31 o 
   0   9   2      983.32     1010.28     12.47 o 
   1   9   2       59.69       57.07      2.89 o 
   2   9   2      714.87      711.07     12.34 o 
   3   9   2     1884.77     1913.36     27.40 o 
   4   9   2       45.71       57.47      5.73 o 
   5   9   2     1247.91     1151.57     23.49 o 
   6   9   2       42.34       30.39      5.41 o 
   7   9   2     3270.64     3165.93     44.54 o 
   8   9   2        6.56        5.13      3.83 o 
   9   9   2      730.26      714.33     18.26 o 
  10   9   2      239.36      225.16     10.44 o 
  11   9   2     1988.20     1997.69     40.46 o 
  12   9   2       53.94       57.67      8.77 o 
  13   9   2      217.84      189.26     18.13 o 
  14   9   2        6.20        0.31     10.88 o 
 -13  10   2       56.73       34.07     14.23 o 
 -12  10   2       23.78       -6.48     10.06 o 
 -11  10   2      136.70       91.32     16.97 o 
 -10  10   2      181.57      168.25     11.94 o 
  -9  10   2      218.05      241.67     12.47 o 
  -8  10   2       17.33       31.36      6.55 o 
  -7  10   2      594.23      640.73     27.04 o 
  -6  10   2       33.32       23.95      5.13 o 
  -5  10   2      168.39      155.13      5.66 o 
  -4  10   2     1265.25     1184.87     13.73 o 
  -3  10   2     2071.97     2031.20     21.40 o 
  -2  10   2     1437.31     1532.59     17.00 o 
  -1  10   2     1976.81     1968.77     26.96 o 
   0  10   2     2581.47     2596.68     28.22 o 
   1  10   2      369.69      361.35     10.64 o 
   2  10   2     1470.02     1339.29     22.01 o 
   3  10   2       50.19       80.83      7.44 o 
   4  10   2      306.18      308.82     12.16 o 
   5  10   2      151.97      162.21      9.62 o 
   6  10   2      393.25      381.77     13.69 o 
   7  10   2      594.66      604.52     15.78 o 
   8  10   2       92.01       90.94      7.54 o 
   9  10   2       26.49       29.36      5.31 o 
  10  10   2      436.81      548.36     22.23 o 
  11  10   2      282.93      304.91     15.41 o 
  12  10   2       93.39       93.23     10.82 o 
  13  10   2        0.07       -0.35     15.65 o 
  14  10   2      282.52      268.54     22.03 o 
 -13  11   2      192.07      173.71     24.99 o 
 -12  11   2      787.36      848.07     44.65 o 
 -11  11   2       18.71       18.69      9.81 o 
 -10  11   2       23.78       44.36     10.96 o 
  -9  11   2       32.20       38.83      9.87 o 
  -8  11   2        3.68       -1.78      5.41 o 
  -7  11   2        1.00       -1.37      9.16 o 
  -6  11   2      309.71      285.90     17.45 o 
  -5  11   2      407.68      396.53     14.15 o 
  -4  11   2     1279.93     1277.82     18.98 o 
  -3  11   2      422.89      439.82     11.33 o 
  -2  11   2     2492.62     2453.90     33.90 o 
  -1  11   2     1861.60     1839.22     25.11 o 
   0  11   2      648.31      617.17     17.27 o 
   1  11   2      525.72      540.39     13.44 o 
   2  11   2      306.85      309.74      9.63 o 
   3  11   2     1112.57     1064.00     24.48 o 
   4  11   2      144.14      119.86      9.38 o 
   5  11   2      101.55       92.07      9.60 o 
   6  11   2      128.58      116.77      8.90 o 
   7  11   2     1616.19     1515.73     27.54 o 
   8  11   2      537.37      497.99     15.43 o 
   9  11   2      110.29      115.25     12.85 o 
  10  11   2       84.75      107.01     10.41 o 
  11  11   2       49.45       42.26      8.35 o 
  12  11   2       40.78       33.68      9.50 o 
  13  11   2      199.21      220.88     18.57 o 
 -12  12   2        2.89       -1.57      9.51 o 
 -11  12   2      383.16      374.90     23.23 o 
 -10  12   2       26.19       25.15     16.48 o 
  -9  12   2      736.69      724.89     28.24 o 
  -8  12   2      178.06      171.14     20.48 o 
  -7  12   2      519.95      518.45     33.73 o 
  -6  12   2      498.11      520.71     21.68 o 
  -5  12   2      360.38      377.31     14.13 o 
  -4  12   2      304.50      301.45      8.96 o 
  -3  12   2     1014.07     1033.19     20.84 o 
  -2  12   2     1839.19     1840.88     32.94 o 
  -1  12   2      589.72      612.58     15.16 o 
   0  12   2      266.62      274.49     11.57 o 
   1  12   2     1431.71     1324.31     23.17 o 
   2  12   2      940.49      867.18     16.74 o 
   3  12   2        7.94        0.91      4.43 o 
   4  12   2       29.92       32.72      9.15 o 
   5  12   2       71.59       54.38      7.58 o 
   6  12   2        1.31        1.80      3.88 o 
   7  12   2      587.74      570.03     32.10 o 
   8  12   2     1167.58     1153.59     30.76 o 
   9  12   2       28.00       25.23      6.60 o 
  10  12   2       35.16       44.32      6.73 o 
  11  12   2        0.51        6.10     13.26 o 
  12  12   2        9.07        5.02      6.80 o 
  13  12   2       22.33       24.92     14.41 o 
 -11  13   2       46.06       35.42     27.86 o 
 -10  13   2       19.07       16.57     16.82 o 
  -9  13   2       33.07       35.09     13.18 o 
  -8  13   2      398.53      443.69     22.57 o 
  -7  13   2      140.10      161.70     15.21 o 
  -6  13   2       83.55      100.79     12.01 o 
  -5  13   2      612.07      641.10     18.34 o 
  -4  13   2      741.33      803.33     20.81 o 
  -3  13   2      412.68      410.26     13.99 o 
  -2  13   2       29.63       26.69      5.12 o 
  -1  13   2        2.99        5.57      3.44 o 
   0  13   2       16.89        8.67      3.97 o 
   1  13   2      376.93      402.21     11.85 o 
   2  13   2      205.88      220.96     11.59 o 
   3  13   2      391.93      390.04     15.38 o 
   4  13   2      232.07      204.86     12.20 o 
   5  13   2      219.34      230.12     22.31 o 
   6  13   2       22.04       17.50      5.33 o 
   7  13   2        1.40        0.86      3.81 o 
   8  13   2      219.22      231.88     16.19 o 
   9  13   2      525.05      479.80     18.38 o 
  10  13   2       82.14       79.71     10.67 o 
  11  13   2      112.86      130.35     18.87 o 
  12  13   2        0.09       -0.57      7.16 o 
 -10  14   2       17.03       16.64     10.54 o 
  -9  14   2       36.52       27.61     10.40 o 
  -8  14   2       25.74       20.04      9.54 o 
  -7  14   2        0.21       14.73     17.41 o 
  -6  14   2       53.83       37.24     16.57 o 
  -5  14   2      110.23       99.57     12.69 o 
  -4  14   2      236.73      239.51     12.08 o 
  -3  14   2       37.80       63.51      8.84 o 
  -2  14   2        6.42        6.17      5.64 o 
  -1  14   2     1448.00     1472.05     26.82 o 
   0  14   2      745.41      736.00     20.22 o 
   1  14   2      321.12      322.02     10.23 o 
   2  14   2        4.20        7.03      5.07 o 
   3  14   2       34.39       46.39      7.83 o 
   4  14   2      207.64      213.10     17.02 o 
   5  14   2      519.28      466.16     21.25 o 
   6  14   2      308.05      277.43     14.41 o 
   7  14   2      144.56      134.17     10.39 o 
   8  14   2      646.94      615.94     27.53 o 
   9  14   2       97.32       98.12     10.87 o 
  10  14   2        3.61        3.81      7.82 o 
  11  14   2        0.17       -3.08      6.57 o 
  -9  15   2       46.91       69.15     23.61 o 
  -8  15   2      284.01      322.49     34.43 o 
  -7  15   2       33.91       53.93     19.59 o 
  -6  15   2     1612.96     1788.94     68.97 o 
  -5  15   2        4.73      -14.13     14.13 o 
  -4  15   2       26.80       23.27     10.05 o 
  -3  15   2       13.69       -2.95      5.20 o 
  -2  15   2       39.35       48.49      8.56 o 
  -1  15   2       48.71       50.25      6.36 o 
   0  15   2       28.07       30.34      5.09 o 
   1  15   2       50.94       61.04      9.63 o 
   2  15   2        6.74       -1.48      4.46 o 
   3  15   2      693.64      650.19     21.40 o 
   4  15   2      176.14      180.35     13.28 o 
   5  15   2       14.15       19.41      6.42 o 
   6  15   2       61.55       57.06      8.68 o 
   7  15   2      585.80      581.74     19.12 o 
   8  15   2       35.30       34.28      7.18 o 
   9  15   2        8.35       16.67      8.40 o 
  10  15   2       14.68       14.88      8.43 o 
  -8  16   2        1.06       -7.41     18.15 o 
  -7  16   2      120.62      151.24     26.96 o 
  -6  16   2        7.48        6.52     16.80 o 
  -5  16   2        2.01       -0.17     15.61 o 
  -4  16   2       87.20       87.93     15.72 o 
  -3  16   2      213.92      219.64     15.48 o 
  -2  16   2       35.21       23.41      7.41 o 
  -1  16   2       66.04       63.11      8.78 o 
   0  16   2       13.83       14.95      7.53 o 
   1  16   2      149.30      161.02     19.07 o 
   2  16   2       20.79       15.55      5.82 o 
   3  16   2      127.89      117.06     11.51 o 
   4  16   2       40.58       29.49      7.44 o 
   5  16   2        5.79        3.93      5.34 o 
   6  16   2      122.16      104.02     11.34 o 
   7  16   2        1.05        0.25      6.20 o 
   8  16   2      388.44      386.68     24.17 o 
   9  16   2       67.88       84.96     14.84 o 
  -6  17   2        5.49       -3.12     15.56 o 
  -5  17   2       46.52       27.31     16.90 o 
  -4  17   2       15.69       36.49     15.64 o 
  -3  17   2        1.03       10.66     12.78 o 
  -2  17   2        1.78       12.87      6.54 o 
  -1  17   2        1.64        1.04      6.99 o 
   0  17   2      555.16      611.77     43.69 o 
   1  17   2       19.81       20.29     10.11 o 
   2  17   2       14.17       11.67      7.93 o 
   3  17   2       95.58       67.73     12.23 o 
   4  17   2       79.89       86.45     13.53 o 
   5  17   2       32.84       20.63      8.76 o 
   6  17   2      263.72      301.06     21.75 o 
   7  17   2      700.40      718.07     32.37 o 
  -4  18   2       46.81       33.07     15.31 o 
  -3  18   2        2.60       17.66     12.01 o 
  -2  18   2       35.72       25.24     10.06 o 
  -1  18   2      246.46      225.54     24.25 o 
   0  18   2        2.70       -8.46     14.86 o 
   1  18   2       49.57       46.95     11.46 o 
   2  18   2       15.15       14.76     15.67 o 
   3  18   2       56.83       44.39     11.11 o 
   4  18   2        2.67        0.85     13.54 o 
   5  18   2       93.34       13.15     23.31 o 
  -3 -16   3      476.71      477.55     47.48 o 
  -2 -16   3      766.28      783.07     60.65 o 
  -1 -16   3       70.19       69.06     15.66 o 
   0 -16   3      153.25      138.92     16.85 o 
   1 -16   3        0.58        2.82      8.01 o 
   2 -16   3       18.89        1.96      7.32 o 
  -6 -15   3        1.09       17.03     23.68 o 
  -5 -15   3       57.40       69.40     13.27 o 
  -4 -15   3       22.36        6.11     12.51 o 
  -3 -15   3       70.04       76.85     13.17 o 
  -2 -15   3      167.08      197.59     19.91 o 
  -1 -15   3      881.36      997.72     36.76 o 
   0 -15   3      157.23      126.54     26.52 o 
   1 -15   3      646.07      639.25     34.39 o 
   2 -15   3        8.12        4.46      7.01 o 
   3 -15   3      236.87      255.88     21.65 o 
   4 -15   3        3.31        0.41      7.39 o 
  -7 -14   3        6.66       12.73      7.69 o 
  -6 -14   3      213.23      203.98     19.61 o 
  -5 -14   3       22.01       12.91     12.58 o 
  -4 -14   3       56.60       43.65      8.65 o 
  -3 -14   3      165.10      152.05     16.52 o 
  -2 -14   3      702.65      704.35     45.64 o 
  -1 -14   3       53.01       47.43     14.22 o 
   0 -14   3       20.77       18.50      8.68 o 
   1 -14   3       24.87       32.61      9.87 o 
   2 -14   3       10.39       15.52      8.10 o 
   3 -14   3        8.39        7.34      7.76 o 
   4 -14   3     1167.23     1173.04     40.51 o 
   5 -14   3       26.19       61.72     18.27 o 
   6 -14   3      137.25      143.61     13.83 o 
   7 -14   3        1.20        6.20     14.19 o 
   8 -14   3      103.84      140.47     22.55 o 
  -9 -13   3      132.89      137.10     16.71 o 
  -8 -13   3     1082.11     1103.02     66.21 o 
  -7 -13   3      509.28      519.64     40.80 o 
  -6 -13   3      480.75      502.35     26.32 o 
  -5 -13   3      180.52      194.25     16.21 o 
  -4 -13   3      207.85      207.15     25.53 o 
  -3 -13   3       12.91        9.91      7.09 o 
  -2 -13   3       63.15       59.00     10.63 o 
  -1 -13   3       80.49      100.68     13.21 o 
   0 -13   3       35.50       25.65     24.64 o 
   1 -13   3      298.63      320.46     25.64 o 
   2 -13   3       79.04       60.41     11.86 o 
   3 -13   3       20.65       11.85      7.40 o 
   4 -13   3       10.51       16.66      5.36 o 
   5 -13   3      276.53      268.56     12.30 o 
   6 -13   3       84.63       71.53     11.78 o 
   7 -13   3      104.95       76.25     17.19 o 
   8 -13   3       39.90       46.33     18.30 o 
   9 -13   3      329.91      368.59     32.73 o 
 -10 -12   3       41.53       43.59     11.37 o 
  -9 -12   3      311.16      318.94     21.21 o 
  -8 -12   3        1.15        7.71      6.02 o 
  -7 -12   3      192.54      217.18     16.03 o 
  -6 -12   3       91.13       87.47     10.40 o 
  -5 -12   3      347.48      347.35     19.99 o 
  -4 -12   3      148.41      135.56     11.96 o 
  -3 -12   3       24.49       20.04      8.67 o 
  -2 -12   3       25.45       30.91      8.53 o 
  -1 -12   3      307.26      329.72     27.47 o 
   0 -12   3      319.33      311.70     18.62 o 
   1 -12   3       16.62       10.83      6.28 o 
   2 -12   3        3.89        2.67      5.89 o 
   3 -12   3       34.37       39.17      9.50 o 
   4 -12   3       14.05        9.55      8.48 o 
   5 -12   3        2.92        0.50      4.70 o 
   6 -12   3       30.24       28.77      9.98 o 
   7 -12   3       65.32       80.65      9.77 o 
   8 -12   3      200.48      208.24     17.64 o 
   9 -12   3       67.57       72.34     13.26 o 
  10 -12   3       44.31       22.45     11.55 o 
 -11 -11   3       29.25       19.27      9.38 o 
 -10 -11   3      276.13      349.08     41.16 o 
  -9 -11   3      113.70      126.88     14.99 o 
  -8 -11   3      151.65      141.78     19.59 o 
  -7 -11   3        8.22        7.46      5.55 o 
  -6 -11   3      340.99      317.59     16.24 o 
  -5 -11   3       54.75       35.08     12.46 o 
  -4 -11   3      156.82      168.00     12.73 o 
  -3 -11   3       74.49       85.54     15.72 o 
  -2 -11   3      207.89      237.43     15.81 o 
  -1 -11   3       29.61        8.77      5.59 o 
   0 -11   3       32.88       10.56     13.90 o 
   1 -11   3       14.70        6.37      6.41 o 
   2 -11   3       21.45       12.99      6.52 o 
   3 -11   3       95.36       87.71     13.11 o 
   4 -11   3       42.85       44.95      6.28 o 
   5 -11   3      283.03      269.68     10.41 o 
   6 -11   3       21.30       17.55      5.09 o 
   7 -11   3        0.94       -0.94      6.52 o 
   8 -11   3      229.75      241.18     26.86 o 
   9 -11   3      346.15      392.27     21.66 o 
  10 -11   3        0.46       -8.10      8.10 o 
  11 -11   3      446.29      508.51     26.34 o 
 -11 -10   3      183.04      199.52     22.32 o 
 -10 -10   3       20.63       15.73      8.13 o 
  -9 -10   3       13.78       22.43     11.61 o 
  -8 -10   3        0.03        1.13      4.41 o 
  -7 -10   3       40.93       52.72      8.39 o 
  -6 -10   3       32.98       33.62      7.26 o 
  -5 -10   3       47.59       73.06      9.11 o 
  -4 -10   3       20.80       15.05      6.05 o 
  -3 -10   3      398.14      396.57     21.65 o 
  -2 -10   3     1160.92      944.27     35.00 o 
  -1 -10   3     1736.13     1413.20     37.67 o 
   0 -10   3     1513.08     1292.13     35.31 o 
   1 -10   3     1438.29     1351.91     36.40 o 
   2 -10   3       15.20       14.22      5.00 o 
   3 -10   3       30.73       39.10      5.32 o 
   4 -10   3      273.07      293.75     14.36 o 
   5 -10   3       27.91       27.10      8.71 o 
   6 -10   3        0.55        6.00      4.02 o 
   7 -10   3        5.29       -2.30      5.97 o 
   8 -10   3        0.50        3.76      6.37 o 
   9 -10   3      107.10      122.37     14.16 o 
  10 -10   3       11.57        8.69     11.94 o 
  11 -10   3       35.73       28.36     11.36 o 
  12 -10   3       61.84       57.79     13.63 o 
 -12  -9   3       37.46       41.00     17.61 o 
 -11  -9   3        1.21       -6.74      6.74 o 
 -10  -9   3      155.32      184.09     16.16 o 
  -9  -9   3        8.38        7.34      6.05 o 
  -8  -9   3      168.02      166.07     14.83 o 
  -7  -9   3       38.15       35.51      7.69 o 
  -6  -9   3        0.12        3.95      4.47 o 
  -5  -9   3       81.19       67.83      8.10 o 
  -4  -9   3       38.97       53.09     11.68 o 
  -3  -9   3       35.06       19.85      6.23 o 
  -2  -9   3       28.94       16.14      5.52 o 
  -1  -9   3      122.37      115.75     11.38 o 
   0  -9   3       34.35       27.73      5.11 o 
   1  -9   3      113.00      104.74      8.19 o 
   2  -9   3       58.19       49.84      6.28 o 
   3  -9   3        3.08       -4.96      6.25 o 
   4  -9   3       13.05        6.99      4.19 o 
   5  -9   3      133.30      157.06     11.01 o 
   6  -9   3       98.93      108.98      8.71 o 
   7  -9   3       52.07       51.27      5.39 o 
   8  -9   3        1.70       -1.13      5.97 o 
   9  -9   3        6.79       13.51      8.81 o 
  10  -9   3      110.49      113.06     14.34 o 
  11  -9   3      346.76      333.56     21.74 o 
  12  -9   3        0.34       -8.67      8.67 o 
  13  -9   3       76.81       53.09     13.42 o 
 -13  -8   3       29.65       29.95     10.74 o 
 -12  -8   3       34.18       32.23     10.71 o 
 -11  -8   3      918.11      978.16     26.83 o 
 -10  -8   3        0.76       -2.55      4.40 o 
  -9  -8   3        1.88       -0.10      4.32 o 
  -8  -8   3        6.64        5.37      4.95 o 
  -7  -8   3       97.18      109.68      9.12 o 
  -6  -8   3       12.75        9.31      4.14 o 
  -5  -8   3      610.18      621.71     18.98 o 
  -4  -8   3       28.08       15.46      7.43 o 
  -3  -8   3      575.45      574.05     21.33 o 
  -2  -8   3       16.08       20.67      7.53 o 
  -1  -8   3        6.36       22.70      4.33 o 
   0  -8   3        0.01        3.56      5.15 o 
   1  -8   3       56.77       86.32      7.25 o 
   2  -8   3      192.30      177.30     11.56 o 
   3  -8   3       99.64      102.09      7.32 o 
   4  -8   3      939.78      980.13     34.52 o 
   5  -8   3      559.09      553.24     13.34 o 
   6  -8   3     5703.08     5971.67     71.16 o 
   7  -8   3     2265.09     2270.70     29.52 o 
   8  -8   3      533.77      488.13     18.62 o 
   9  -8   3      113.50      123.94     14.02 o 
  10  -8   3      101.08       87.76     24.70 o 
  11  -8   3       53.23       64.04     13.38 o 
  12  -8   3        4.72       -8.67      8.67 o 
  13  -8   3        1.93        3.59      9.63 o 
  14  -8   3        0.17        4.43     13.28 o 
 -14  -7   3        7.41       -3.37      7.13 o 
 -13  -7   3       16.39        5.63      5.58 o 
 -12  -7   3       96.87      127.75     13.34 o 
 -11  -7   3        0.03        5.39     14.31 o 
 -10  -7   3       12.10       10.14      5.35 o 
  -9  -7   3        4.71        2.43      3.97 o 
  -8  -7   3      609.29      606.89     18.33 o 
  -7  -7   3      121.24      118.65     17.25 o 
  -6  -7   3     9317.64     9238.14    125.37 o 
  -5  -7   3      502.19      532.75     15.56 o 
  -4  -7   3     1818.75     1993.91     26.36 o 
  -3  -7   3      172.04      148.21      5.94 o 
  -2  -7   3      999.17     1202.90     23.03 o 
  -1  -7   3      565.13      621.24     14.67 o 
   0  -7   3        3.79        1.65      3.50 o 
   1  -7   3      316.64      311.10     10.93 o 
   2  -7   3       19.39       15.18      4.60 o 
   3  -7   3        9.36        8.41      5.44 o 
   4  -7   3      377.19      389.28     10.61 o 
   5  -7   3      766.01      824.20     16.05 o 
   6  -7   3      331.03      347.92     10.75 o 
   7  -7   3      800.63      813.58     15.18 o 
   8  -7   3       14.65       24.84      7.68 o 
   9  -7   3       30.33       17.72     13.62 o 
  10  -7   3       62.46       56.05     10.96 o 
  11  -7   3      346.49      355.74     20.91 o 
  12  -7   3       33.91       11.22      9.83 o 
  13  -7   3        4.12        3.80      9.88 o 
  14  -7   3        8.37       14.93     11.24 o 
 -14  -6   3        0.36        0.02      9.39 o 
 -13  -6   3        3.41       -5.94     13.60 o 
 -12  -6   3       16.21        6.03      5.07 o 
 -11  -6   3        2.58        0.34      6.10 o 
 -10  -6   3        1.33       20.36      8.64 o 
  -9  -6   3       76.55       97.52      8.94 o 
  -8  -6   3       34.14       43.18      6.26 o 
  -7  -6   3     4904.45     4844.30     71.53 o 
  -6  -6   3      488.69      516.68     10.66 o 
  -5  -6   3     1391.40     1474.65     20.40 o 
  -4  -6   3       53.10       56.60      3.71 o 
  -3  -6   3      493.21      490.98      9.95 o 
  -2  -6   3       34.39       37.75      3.41 o 
  -1  -6   3      134.25      146.69      8.98 o 
   0  -6   3      187.68      203.24      9.28 o 
   1  -6   3        9.09        8.59      2.40 o 
   2  -6   3      324.57      332.67      9.01 o 
   3  -6   3      701.14      756.27     13.92 o 
   4  -6   3       54.78       52.20      4.18 o 
   5  -6   3      562.28      571.41     11.15 o 
   6  -6   3      563.03      584.71     11.00 o 
   7  -6   3      171.57      180.71      6.69 o 
   8  -6   3        6.79        7.75      5.63 o 
   9  -6   3       15.58       20.22      8.57 o 
  10  -6   3      375.42      390.51     26.50 o 
  11  -6   3       52.10       60.91     16.98 o 
  12  -6   3       56.46       61.27     12.12 o 
  13  -6   3       29.18       29.58     11.24 o 
  14  -6   3        0.51       -3.20     10.53 o 
  15  -6   3       39.09       33.15     16.26 o 
 -14  -5   3       12.39       16.95     10.77 o 
 -13  -5   3       22.00       22.84     10.53 o 
 -12  -5   3       21.25       12.01      6.12 o 
 -11  -5   3        0.91        4.33      4.44 o 
 -10  -5   3      137.07      136.21      8.44 o 
  -9  -5   3       62.43       67.19      7.44 o 
  -8  -5   3     2078.52     2011.13     30.67 o 
  -7  -5   3       56.48       71.08      5.74 o 
  -6  -5   3      827.72      773.92     15.30 o 
  -5  -5   3      234.32      250.14      6.90 o 
  -4  -5   3     1703.70     1983.32     24.27 o 
  -3  -5   3      455.97      468.29      8.59 o 
  -2  -5   3      628.03      592.80     13.45 o 
  -1  -5   3       10.99       17.53      3.07 o 
   0  -5   3       23.53       12.50      2.82 o 
   1  -5   3       15.75       14.86      2.90 o 
   2  -5   3      761.68      878.79     11.90 o 
   3  -5   3        0.89       -0.67      1.64 o 
   4  -5   3     1207.86     1279.86     15.96 o 
   5  -5   3      225.22      251.41      6.17 o 
   6  -5   3      872.09      951.93     11.24 o 
   7  -5   3      260.30      294.83      6.97 o 
   8  -5   3      379.21      409.68     11.95 o 
   9  -5   3      690.14      854.80     51.58 o 
  10  -5   3     2273.69     2393.14     43.52 o 
  11  -5   3       69.46       73.53      9.39 o 
  12  -5   3       58.44       46.04      8.78 o 
  13  -5   3      599.53      607.26     26.53 o 
  14  -5   3       47.76       41.47     11.13 o 
  15  -5   3      344.06      353.75     31.05 o 
 -15  -4   3       15.45        9.14     20.46 o 
 -14  -4   3       22.95       38.83     17.29 o 
 -13  -4   3      220.11      240.90     14.93 o 
 -12  -4   3        6.96        9.87      6.92 o 
 -11  -4   3       39.40       19.06      5.05 o 
 -10  -4   3        1.91        3.77      4.01 o 
  -9  -4   3      413.42      403.28     10.61 o 
  -8  -4   3        0.16       -1.94      2.36 o 
  -7  -4   3     1158.17     1300.96     21.71 o 
  -6  -4   3       12.58       11.56      3.36 o 
  -5  -4   3     5297.62     5503.38     65.52 o 
  -4  -4   3       23.66       25.22      3.07 o 
  -3  -4   3      341.38      528.64      9.03 o 
  -2  -4   3        4.48        3.95      1.48 o 
  -1  -4   3      243.07      274.12      8.30 o 
   0  -4   3     1584.80     1831.76    130.37 o 
   1  -4   3    25063.54    28295.81    277.03 o 
   2  -4   3     3303.65     3743.20     39.93 o 
   3  -4   3       68.08       95.04      4.45 o 
   4  -4   3      822.53      876.76     10.85 o 
   5  -4   3     1134.26     1182.83     12.25 o 
   6  -4   3      503.06      534.87     11.49 o 
   7  -4   3     1453.60     1556.61     16.87 o 
   8  -4   3       34.65       23.48      3.06 o 
   9  -4   3       51.22       46.17      6.52 o 
  10  -4   3        9.76        3.25      5.30 o 
  11  -4   3      120.57      132.52      9.97 o 
  12  -4   3      650.72      634.59     18.54 o 
  13  -4   3       46.65       43.82     10.60 o 
  14  -4   3      263.17      235.63     19.74 o 
  15  -4   3       18.97       20.44     15.70 o 
 -15  -3   3        7.00        0.07      6.98 o 
 -14  -3   3        3.14        0.35      5.51 o 
 -13  -3   3       65.83       55.64      7.62 o 
 -12  -3   3     1524.19     1420.83     27.12 o 
 -11  -3   3       52.48       45.14      6.47 o 
 -10  -3   3      275.62      219.52     32.58 o 
  -9  -3   3       49.76       37.98      4.16 o 
  -8  -3   3       32.79       41.51      4.78 o 
  -7  -3   3        0.18       -0.84      2.28 o 
  -6  -3   3      658.03      727.35     14.10 o 
  -5  -3   3        2.23        2.75      2.12 o 
  -4  -3   3       74.13       62.41      4.04 o 
  -3  -3   3        5.89       17.37      2.49 o 
  -2  -3   3      621.16      788.76     12.40 o 
  -1  -3   3      353.55      392.74      8.10 o 
   0  -3   3     2510.37     2989.46     36.06 o 
   1  -3   3      625.72      653.21     10.79 o 
   2  -3   3     2736.12     3003.32     41.68 o 
   3  -3   3       27.73       37.51      2.80 o 
   4  -3   3      480.43      690.91      8.53 o 
   5  -3   3      445.71      493.38      8.17 o 
   6  -3   3     1704.91     1837.57     20.40 o 
   7  -3   3        0.13       -0.52      1.90 o 
   8  -3   3      589.24      547.03      8.18 o 
   9  -3   3        1.63        1.05      4.84 o 
  10  -3   3      175.02      187.43     10.53 o 
  11  -3   3      543.25      575.26     16.56 o 
  12  -3   3      203.05      212.61     13.99 o 
  13  -3   3      429.73      414.75     22.67 o 
  14  -3   3      307.34      264.28     43.89 o 
  15  -3   3        0.15       -7.17     17.09 o 
  16  -3   3        0.00        8.27      9.59 o 
 -15  -2   3       62.80       72.59     11.44 o 
 -14  -2   3       15.73       20.59      5.47 o 
 -13  -2   3      244.38      295.04     10.02 o 
 -12  -2   3        2.24        5.67      3.61 o 
 -11  -2   3       82.30       92.37      7.92 o 
 -10  -2   3       23.41       17.26      4.79 o 
  -9  -2   3        9.59        7.62      2.74 o 
  -8  -2   3      116.32      102.24      9.33 o 
  -7  -2   3     1460.79     1492.29     20.00 o 
  -6  -2   3       65.50       65.84      4.58 o 
  -5  -2   3      240.31      428.18     14.52 o 
  -4  -2   3      132.11      136.22      7.26 o 
  -3  -2   3       69.39       95.40      6.07 o 
  -2  -2   3      416.73      413.34      9.45 o 
  -1  -2   3     1439.51     1265.43     15.61 o 
   0  -2   3     1060.42     1059.87     14.73 o 
   1  -2   3     1280.32     1472.26     16.96 o 
   2  -2   3        9.82        6.71      1.89 o 
   3  -2   3     1907.12     1970.80     18.85 o 
   4  -2   3     1055.74     1176.82     11.06 o 
   5  -2   3     3323.40     3742.22     31.97 o 
   6  -2   3      435.13      452.96      7.32 o 
   7  -2   3     1551.01     1706.98     17.72 o 
   8  -2   3       36.32       46.99      2.94 o 
   9  -2   3        0.10        4.51      3.50 o 
  10  -2   3      495.97      433.12     19.77 o 
  11  -2   3        0.09        2.73      5.36 o 
  12  -2   3      544.31      551.30     19.37 o 
  13  -2   3       25.15       29.21     12.34 o 
  14  -2   3       35.99       30.27      8.23 o 
  15  -2   3       26.95       36.58      9.53 o 
  16  -2   3       95.08       77.52     13.60 o 
 -15  -1   3        0.40       -1.36      6.51 o 
 -14  -1   3      205.25      228.24     14.94 o 
 -13  -1   3        4.65        6.10      6.14 o 
 -12  -1   3       99.91      101.77      6.41 o 
 -11  -1   3       25.41       27.89      3.97 o 
 -10  -1   3       62.11       74.70      6.03 o 
  -9  -1   3        1.08        2.70      4.20 o 
  -8  -1   3      105.74       49.46      4.44 o 
  -7  -1   3       89.33       94.35      7.04 o 
  -6  -1   3      111.51      110.15      4.57 o 
  -5  -1   3       15.15       21.71      3.19 o 
  -4  -1   3     3549.47     3988.78     54.10 o 
  -3  -1   3       58.65       53.54      3.76 o 
  -2  -1   3     1995.38     2142.32     36.38 o 
  -1  -1   3      131.23      124.27      3.48 o 
   0  -1   3     1816.45     1912.13     20.56 o 
   1  -1   3      206.18      201.00      4.23 o 
   2  -1   3     9221.55    10399.55     91.41 o 
   3  -1   3        9.97       10.40      1.62 o 
   4  -1   3        4.37        8.19      1.86 o 
   5  -1   3       90.97      100.82      3.23 o 
   6  -1   3      112.17      105.74      3.20 o 
   7  -1   3     1082.26     1178.06     17.04 o 
   8  -1   3     1027.08     1071.20     11.16 o 
   9  -1   3     1738.43     1716.52     22.94 o 
  10  -1   3      101.68       98.40     10.94 o 
  11  -1   3      854.32      859.53     23.31 o 
  12  -1   3     1065.28     1092.98     27.12 o 
  13  -1   3      302.61      305.17     24.36 o 
  14  -1   3        3.41       -3.48      8.40 o 
  15  -1   3       35.03       41.35      9.30 o 
  16  -1   3       97.60       96.60     13.30 o 
 -15   0   3      190.20      217.61     11.63 o 
 -14   0   3       23.47       17.10      5.82 o 
 -13   0   3       15.87       16.55      4.95 o 
 -12   0   3       46.45       38.97      5.18 o 
 -11   0   3      333.54      345.10     10.12 o 
 -10   0   3       23.53       20.45      3.50 o 
  -9   0   3      932.72      851.69     13.28 o 
  -8   0   3       56.19       56.98      3.66 o 
  -7   0   3       25.46       15.35      2.30 o 
  -6   0   3      639.30      640.45     12.03 o 
  -5   0   3    16998.67    18330.26    176.25 o 
  -4   0   3      138.62      136.60      3.93 o 
  -3   0   3    14661.59    15561.16    167.35 o 
  -2   0   3      259.96      240.52      5.60 o 
  -1   0   3        1.22        1.01      1.39 o 
   0   0   3       56.04       51.72      1.91 o 
   1   0   3       15.87        4.55      1.85 o 
   2   0   3        5.15        2.23      1.84 o 
   3   0   3     4711.67     5100.35     40.61 o 
   4   0   3       26.73       21.00      1.68 o 
   5   0   3      450.18      612.23      6.86 o 
   6   0   3      275.54      289.88      5.22 o 
   7   0   3        0.19        2.55      1.30 o 
   8   0   3      482.86      485.73      6.96 o 
   9   0   3       35.81       40.90      3.80 o 
  10   0   3       65.85       58.59      5.90 o 
  11   0   3        0.31       -2.63      5.43 o 
  12   0   3      281.69      304.02     14.71 o 
  13   0   3       16.58       26.17      8.67 o 
  14   0   3      399.57      411.39     18.45 o 
  15   0   3        0.02       -6.92      6.92 o 
  16   0   3      323.31      315.29     18.16 o 
 -15   1   3        0.80       -6.65      6.65 o 
 -14   1   3       89.69       88.91     10.40 o 
 -13   1   3       27.69       26.97      5.44 o 
 -12   1   3        5.04        5.32      4.05 o 
 -11   1   3       12.55       13.65      4.12 o 
 -10   1   3      204.41      188.15      7.59 o 
  -9   1   3       22.11       23.44      4.40 o 
  -8   1   3      266.29      240.41      6.76 o 
  -7   1   3       67.43       64.53      2.38 o 
  -6   1   3      161.31      210.05      3.58 o 
  -5   1   3       47.92       47.05      3.60 o 
  -4   1   3    11900.02    13004.01    140.37 o 
  -3   1   3      104.91      105.25      3.24 o 
  -2   1   3     7789.68     7565.74     92.18 o 
  -1   1   3      559.08      481.68      8.85 o 
   0   1   3     1461.77     1484.31     32.77 o 
   1   1   3      582.10      590.89      7.80 o 
   2   1   3    14379.40    15886.64    119.72 o 
   3   1   3     4747.44     5092.79     37.14 o 
   4   1   3      967.82     1195.18     10.37 o 
   5   1   3      181.87      172.41      3.22 o 
   6   1   3        3.55        1.71      1.20 o 
   7   1   3       83.16       60.39      2.29 o 
   8   1   3       43.72       39.69      2.57 o 
   9   1   3      430.12      413.58      9.22 o 
  10   1   3      933.60      978.19     16.86 o 
  11   1   3      236.02      230.66     11.05 o 
  12   1   3      877.28      878.40     23.58 o 
  13   1   3      287.34      284.21     14.68 o 
  14   1   3      590.85      618.63     22.39 o 
  15   1   3      679.34      645.54     22.89 o 
  16   1   3       33.80       22.42     11.21 o 
 -15   2   3      238.79      267.06     20.05 o 
 -14   2   3      667.12      745.76     18.34 o 
 -13   2   3       12.47        7.56      5.69 o 
 -12   2   3        8.43        1.19      4.14 o 
 -11   2   3      411.61      392.10     11.33 o 
 -10   2   3      166.08      158.99      8.74 o 
  -9   2   3       25.73       31.93      4.39 o 
  -8   2   3       21.05       15.87      5.05 o 
  -7   2   3     1328.52     1375.39     16.76 o 
  -6   2   3      535.92      513.64      6.57 o 
  -5   2   3     3382.34     3698.46     42.03 o 
  -4   2   3        0.21       -1.01      1.01 o 
  -3   2   3      271.93      254.23      4.46 o 
  -2   2   3       15.32        8.93      1.07 o 
  -1   2   3     1417.70     1362.07     16.36 o 
   0   2   3      566.01      501.06      5.46 o 
   1   2   3    15815.26    17699.25    201.37 o 
   2   2   3      519.51      509.13      5.90 o 
   3   2   3   139301.95   132477.44   1801.22 o 
   4   2   3     1430.34     1531.93     13.26 o 
   5   2   3     1334.47     1416.91     11.54 o 
   6   2   3       39.81       51.35      2.01 o 
   7   2   3     2739.72     2856.81     24.00 o 
   8   2   3      494.18      461.54      7.38 o 
   9   2   3     4660.90     4590.81     46.15 o 
  10   2   3      181.82      209.92      8.11 o 
  11   2   3       24.09       36.00      6.55 o 
  12   2   3       75.34       83.45      8.22 o 
  13   2   3       44.92       48.47      7.37 o 
  14   2   3      244.26      257.34     15.11 o 
  15   2   3        2.30        4.85      7.02 o 
  16   2   3      172.65      166.17     14.54 o 
 -15   3   3      165.10      177.91     14.58 o 
 -14   3   3        0.48        1.18     10.55 o 
 -13   3   3       83.37       76.26      7.40 o 
 -12   3   3      427.65      439.76     13.08 o 
 -11   3   3     1617.94     1564.56     27.63 o 
 -10   3   3     5063.75     4946.21     60.98 o 
  -9   3   3     2499.77     2340.77     32.38 o 
  -8   3   3     1168.00     1078.65     17.26 o 
  -7   3   3      218.38      194.58     12.52 o 
  -6   3   3     4272.69     4571.81     46.96 o 
  -5   3   3      236.82      250.41      4.40 o 
  -4   3   3      223.15      179.17      3.74 o 
  -3   3   3      629.43      624.90      7.31 o 
  -2   3   3     5066.35     5187.26     37.35 o 
  -1   3   3      309.09      253.28      3.86 o 
   0   3   3       29.54       70.39      2.24 o 
   1   3   3      684.98      614.40      7.52 o 
   2   3   3     6581.04     7033.40     57.85 o 
   3   3   3        1.45        0.10      1.14 o 
   4   3   3        9.52        1.63      1.14 o 
   5   3   3        2.37        9.99      1.15 o 
   6   3   3     2903.15     2889.28     26.94 o 
   7   3   3       89.95       79.69      2.92 o 
   8   3   3      734.15      784.14     12.00 o 
   9   3   3        6.78        5.75      2.82 o 
  10   3   3     2589.11     2617.98     33.43 o 
  11   3   3      737.04      719.34     14.68 o 
  12   3   3       29.29       26.95      6.13 o 
  13   3   3        3.23       -4.87      4.87 o 
  14   3   3       16.42        6.71      6.20 o 
  15   3   3      106.19       87.81     14.12 o 
  16   3   3        2.82        3.59      7.35 o 
 -15   4   3        0.31        2.75      7.04 o 
 -14   4   3       34.25       37.67      6.92 o 
 -13   4   3       51.82       81.54     13.31 o 
 -12   4   3       34.82       37.18      6.22 o 
 -11   4   3      205.22      215.95     10.97 o 
 -10   4   3      689.55      633.99     14.52 o 
  -9   4   3      308.69      264.98      9.37 o 
  -8   4   3       49.96       56.28      4.29 o 
  -7   4   3     1656.02     1620.36     20.74 o 
  -6   4   3      646.61      575.26      9.85 o 
  -5   4   3     1244.45     1197.07     15.69 o 
  -4   4   3      847.13      895.68      9.00 o 
  -3   4   3     3429.99     3776.81     28.00 o 
  -2   4   3        8.76        9.57      1.21 o 
  -1   4   3      437.33      521.24      7.42 o 
   0   4   3      884.50      794.44      8.45 o 
   1   4   3    24969.06    24520.17    211.52 o 
   2   4   3       85.19       78.67      2.73 o 
   3   4   3       64.16      109.04      5.45 o 
   4   4   3      207.60      197.91      3.75 o 
   5   4   3     8324.93     9001.08     71.24 o 
   6   4   3      105.43      122.99      2.86 o 
   7   4   3     2711.04     2528.42     27.25 o 
   8   4   3      234.00      238.95      6.56 o 
   9   4   3     1164.21     1153.30     16.29 o 
  10   4   3      133.66      126.00      6.90 o 
  11   4   3      813.04      796.10     15.67 o 
  12   4   3       27.54       20.28      5.68 o 
  13   4   3      363.67      349.38     13.73 o 
  14   4   3       45.80       46.46      7.67 o 
  15   4   3       19.95       29.12     12.15 o 
  16   4   3      144.56      120.74     30.62 o 
 -15   5   3      257.13      295.63     18.24 o 
 -14   5   3      327.78      352.97     24.65 o 
 -13   5   3      473.79      503.41     15.23 o 
 -12   5   3      326.52      304.04     11.73 o 
 -11   5   3      274.34      252.50     10.40 o 
 -10   5   3      130.85      143.21      8.21 o 
  -9   5   3       26.06       30.86      5.83 o 
  -8   5   3      304.83      241.93      8.22 o 
  -7   5   3      179.20      171.34      6.27 o 
  -6   5   3        3.63        6.31      1.24 o 
  -5   5   3      247.16      254.95      4.41 o 
  -4   5   3      649.73      603.72      6.29 o 
  -3   5   3      198.58      195.22      3.64 o 
  -2   5   3     3726.41     3833.52     30.65 o 
  -1   5   3      852.86      880.24     11.25 o 
   0   5   3      709.20      757.23      8.46 o 
   1   5   3      195.75      183.59      3.55 o 
   2   5   3     2203.79     2233.31     20.21 o 
   3   5   3       15.79       10.41      1.17 o 
   4   5   3     1959.87     1934.84     20.23 o 
   5   5   3       40.52       44.85      1.79 o 
   6   5   3      877.37     1000.73     13.35 o 
   7   5   3      191.18      188.56      5.45 o 
   8   5   3      387.51      305.16     10.86 o 
   9   5   3      264.18      236.00      7.68 o 
  10   5   3      500.92      519.53     16.13 o 
  11   5   3        1.36        7.13      3.45 o 
  12   5   3        0.03       -1.59      5.63 o 
  13   5   3       65.33       80.96     10.84 o 
  14   5   3      196.77      187.58     14.70 o 
  15   5   3      113.95       84.74     14.43 o 
  16   5   3       68.74       63.95     14.95 o 
 -15   6   3       36.65       41.39      9.66 o 
 -14   6   3      227.44      216.17     12.46 o 
 -13   6   3      411.29      431.41     14.47 o 
 -12   6   3      176.62      175.22     10.01 o 
 -11   6   3       14.20       18.95      5.18 o 
 -10   6   3       76.98       66.34      6.45 o 
  -9   6   3       16.97        7.48      5.29 o 
  -8   6   3      218.65      194.24      7.82 o 
  -7   6   3     1730.12     1600.02     19.27 o 
  -6   6   3      910.01      904.43     10.41 o 
  -5   6   3      263.39      296.59      4.39 o 
  -4   6   3       39.92       56.19      2.32 o 
  -3   6   3     7518.76     8660.59     74.45 o 
  -2   6   3     1597.79     1700.15     19.85 o 
  -1   6   3      284.32      231.97      6.38 o 
   0   6   3       86.39       80.83      2.60 o 
   1   6   3       56.65       60.08      2.83 o 
   2   6   3        7.90        3.10      1.03 o 
   3   6   3      732.54      728.19      8.20 o 
   4   6   3      366.93      349.78      5.38 o 
   5   6   3     1537.59     1502.48     30.64 o 
   6   6   3       12.53        7.00      1.90 o 
   7   6   3       16.73       14.40      2.67 o 
   8   6   3       73.01       69.57      4.74 o 
   9   6   3       30.87       25.98      3.74 o 
  10   6   3       50.38       53.86      4.65 o 
  11   6   3      366.38      356.65     16.67 o 
  12   6   3       25.34       30.62      5.87 o 
  13   6   3        0.40        7.16      7.65 o 
  14   6   3        0.25        0.00      8.27 o 
  15   6   3      115.72      136.42     17.06 o 
  16   6   3       53.80       51.86     14.09 o 
 -14   7   3        2.22        0.67      7.80 o 
 -13   7   3      370.03      364.30     14.08 o 
 -12   7   3      136.66      128.81      9.16 o 
 -11   7   3       55.70       61.64      6.79 o 
 -10   7   3      273.27      264.25     10.79 o 
  -9   7   3      686.31      691.79     15.68 o 
  -8   7   3      110.99      139.28      5.43 o 
  -7   7   3      424.27      463.63      9.84 o 
  -6   7   3      130.78      111.71      3.85 o 
  -5   7   3      122.20      115.54      3.09 o 
  -4   7   3     3569.49     3751.97     31.29 o 
  -3   7   3      998.09     1004.44     10.74 o 
  -2   7   3      470.32      555.45      7.66 o 
  -1   7   3      484.94      474.24      7.48 o 
   0   7   3     5946.06     6020.46     48.45 o 
   1   7   3       35.17       35.61      2.48 o 
   2   7   3      963.39     1109.33     12.81 o 
   3   7   3      147.50      142.75      5.21 o 
   4   7   3     4322.62     4382.46     42.29 o 
   5   7   3      713.49      723.62      9.95 o 
   6   7   3        0.13       -0.38      1.85 o 
   7   7   3      238.09      211.07      6.73 o 
   8   7   3      939.16      940.60     15.71 o 
   9   7   3      244.27      230.40     10.56 o 
  10   7   3      191.46      172.46      8.48 o 
  11   7   3      430.17      404.40     15.79 o 
  12   7   3      541.54      510.32     18.15 o 
  13   7   3       15.37       12.21     11.60 o 
  14   7   3       53.15       67.07     13.52 o 
  15   7   3       15.39       -0.56     11.25 o 
 -14   8   3      572.65      588.04     39.20 o 
 -13   8   3       38.72       35.97      8.25 o 
 -12   8   3      140.13      136.66     11.71 o 
 -11   8   3      199.37      199.93     17.16 o 
 -10   8   3      324.17      264.51     12.23 o 
  -9   8   3     1360.98     1261.49     25.64 o 
  -8   8   3     1029.77      994.81     56.57 o 
  -7   8   3      255.34      224.16      8.62 o 
  -6   8   3      727.20      693.07     13.88 o 
  -5   8   3     3155.22     3181.58     27.70 o 
  -4   8   3       30.07       26.02      2.54 o 
  -3   8   3       44.38       43.55      2.70 o 
  -2   8   3       40.35       40.31      2.52 o 
  -1   8   3      851.17      878.24     10.15 o 
   0   8   3       93.21       94.41      3.10 o 
   1   8   3      201.50      189.10      3.87 o 
   2   8   3      148.44      138.33      3.59 o 
   3   8   3      320.81      340.75      7.54 o 
   4   8   3      257.18      255.91      7.38 o 
   5   8   3      185.02      202.81      8.68 o 
   6   8   3      278.38      277.79     10.75 o 
   7   8   3      119.07      128.84      7.71 o 
   8   8   3       21.09       14.29      4.08 o 
   9   8   3      811.80      770.52     18.87 o 
  10   8   3       17.04       14.40      7.52 o 
  11   8   3     1002.99     1017.70     26.13 o 
  12   8   3      464.88      473.89     15.51 o 
  13   8   3       64.46       62.83     10.71 o 
  14   8   3       45.27       57.46     13.72 o 
  15   8   3      271.46      256.58     28.99 o 
 -14   9   3       18.71       10.31     11.02 o 
 -13   9   3        6.35       -6.38      6.38 o 
 -12   9   3        0.10       -5.58      5.58 o 
 -11   9   3      135.88      160.15     14.20 o 
 -10   9   3       12.44        4.50      5.45 o 
  -9   9   3      173.93      175.41     10.17 o 
  -8   9   3      210.99      211.35      9.55 o 
  -7   9   3      416.84      378.12     11.24 o 
  -6   9   3     1251.61     1268.43     18.63 o 
  -5   9   3      384.35      394.29      6.85 o 
  -4   9   3      621.59      649.02      8.93 o 
  -3   9   3       37.98       40.75      2.82 o 
  -2   9   3     4412.82     4568.42     41.00 o 
  -1   9   3     1239.40     1249.19     13.48 o 
   0   9   3      128.26      148.06      3.82 o 
   1   9   3      271.77      266.09      4.74 o 
   2   9   3      243.42      208.48      6.73 o 
   3   9   3      263.94      285.27      8.68 o 
   4   9   3     1046.71     1163.75     21.13 o 
   5   9   3       44.82       36.93      5.70 o 
   6   9   3       25.99       24.38      5.25 o 
   7   9   3      126.27      134.29      8.32 o 
   8   9   3      141.96      138.70      8.45 o 
   9   9   3       84.04       87.84      7.33 o 
  10   9   3      252.96      237.40     12.13 o 
  11   9   3        1.93        1.22      4.97 o 
  12   9   3      523.87      515.58     22.42 o 
  13   9   3       62.47       44.37     12.62 o 
  14   9   3      195.54      183.60     21.38 o 
  15   9   3       37.61       25.09     13.06 o 
 -13  10   3        0.26       -7.37      7.37 o 
 -12  10   3        0.80       -4.38      6.88 o 
 -11  10   3      128.63      123.17     12.30 o 
 -10  10   3      186.50      180.44     14.19 o 
  -9  10   3       31.32        6.10      5.63 o 
  -8  10   3       70.72       36.51      5.85 o 
  -7  10   3      627.02      690.76     26.02 o 
  -6  10   3      309.12      296.09      9.50 o 
  -5  10   3      881.92      842.21     13.07 o 
  -4  10   3     1465.70     1396.53     15.29 o 
  -3  10   3     1280.96     1332.14     15.65 o 
  -2  10   3      222.38      220.84      5.43 o 
  -1  10   3     1063.22     1056.07     12.32 o 
   0  10   3        1.15       -0.22      2.05 o 
   1  10   3      367.05      345.09      8.42 o 
   2  10   3      447.75      434.22     10.26 o 
   3  10   3      708.50      674.28     14.20 o 
   4  10   3       40.37       36.87      5.98 o 
   5  10   3       34.20       34.34      5.98 o 
   6  10   3       19.03       18.88      6.06 o 
   7  10   3      459.58      430.03     13.25 o 
   8  10   3      526.30      497.43     14.61 o 
   9  10   3       12.70       10.39      4.22 o 
  10  10   3        1.18        2.25      3.78 o 
  11  10   3      633.28      617.19     21.16 o 
  12  10   3       94.02      106.85     11.16 o 
  13  10   3       53.50       57.58     11.05 o 
  14  10   3        0.46      -10.07     10.07 o 
 -13  11   3      347.29      403.17     32.51 o 
 -12  11   3       87.43       91.98     18.42 o 
 -11  11   3      363.80      363.82     18.68 o 
 -10  11   3        0.04       -2.86     10.02 o 
  -9  11   3       35.38       29.15      8.55 o 
  -8  11   3        6.85        1.23      5.38 o 
  -7  11   3       94.84       99.93      8.76 o 
  -6  11   3       17.04       28.49      5.91 o 
  -5  11   3        3.92        0.02      3.03 o 
  -4  11   3       92.16       89.19      4.51 o 
  -3  11   3      458.94      400.41     11.08 o 
  -2  11   3     1763.52     1698.24     22.77 o 
  -1  11   3      168.75      161.39      5.64 o 
   0  11   3       20.03       32.94      5.52 o 
   1  11   3      356.09      360.38      8.91 o 
   2  11   3      457.77      475.85     12.47 o 
   3  11   3      261.58      266.54     11.94 o 
   4  11   3      901.61      906.50     22.14 o 
   5  11   3      387.36      365.41     15.65 o 
   6  11   3      137.27      142.37      9.79 o 
   7  11   3        0.85        0.99      3.49 o 
   8  11   3       72.95       60.21      6.52 o 
   9  11   3        0.73       -2.66      4.14 o 
  10  11   3       18.00       39.72      6.15 o 
  11  11   3       14.55        8.09      9.60 o 
  12  11   3      199.58      182.06     16.50 o 
  13  11   3       42.23       47.64     17.17 o 
  14  11   3       29.98        4.39     18.50 o 
 -12  12   3       88.89      105.20     19.27 o 
 -11  12   3        0.06       -0.29     10.45 o 
 -10  12   3        0.22       -1.65      8.06 o 
  -9  12   3      156.43      136.11     23.38 o 
  -8  12   3      298.49      302.92     18.44 o 
  -7  12   3       85.74       82.71     11.56 o 
  -6  12   3     1077.89     1039.14     31.07 o 
  -5  12   3       13.70        2.97      4.89 o 
  -4  12   3        0.30       -1.14      2.91 o 
  -3  12   3       20.19       17.53      4.17 o 
  -2  12   3      231.66      200.81      9.81 o 
  -1  12   3     2692.22     2518.25     37.58 o 
   0  12   3      665.02      655.38     19.62 o 
   1  12   3      470.90      459.52     13.00 o 
   2  12   3      176.90      165.80      8.21 o 
   3  12   3      172.16      166.38      7.95 o 
   4  12   3       11.80        8.57      4.34 o 
   5  12   3      404.97      347.75     14.14 o 
   6  12   3       17.85       11.99      4.91 o 
   7  12   3      645.27      637.61     17.15 o 
   8  12   3        5.92        1.93      3.67 o 
   9  12   3        0.22        3.59      4.02 o 
  10  12   3       27.96       28.88      6.11 o 
  11  12   3       20.10       14.77     10.06 o 
  12  12   3        1.94       -0.71      5.87 o 
  13  12   3        5.40        3.97      6.64 o 
 -11  13   3      189.60      209.86     20.04 o 
 -10  13   3       11.38        3.71      8.00 o 
  -9  13   3       53.05       59.40     11.82 o 
  -8  13   3        8.90       -0.82      8.02 o 
  -7  13   3       16.77       -1.17     22.01 o 
  -6  13   3       84.51       83.38     11.33 o 
  -5  13   3        1.07        1.15      4.32 o 
  -4  13   3        5.06       16.77      4.10 o 
  -3  13   3      341.53      331.27     12.50 o 
  -2  13   3      356.68      358.90     12.96 o 
  -1  13   3      191.13      177.21      9.72 o 
   0  13   3        6.17        0.35      4.43 o 
   1  13   3       80.98       81.99      6.89 o 
   2  13   3       49.38       62.14      6.18 o 
   3  13   3        0.84       22.27     15.48 o 
   4  13   3      187.32      156.70     11.39 o 
   5  13   3        9.26        5.59      7.79 o 
   6  13   3      545.53      477.98     23.41 o 
   7  13   3      125.01      125.59     10.72 o 
   8  13   3      413.60      397.24     22.83 o 
   9  13   3        0.07        0.25      4.20 o 
  10  13   3       29.53       31.70      8.66 o 
  11  13   3       67.28       72.58     11.49 o 
  12  13   3        1.03       -0.55      6.88 o 
 -10  14   3      171.60      156.84     17.32 o 
  -9  14   3        4.14       -0.10      8.40 o 
  -8  14   3        7.65        9.31     13.11 o 
  -7  14   3       36.25       25.15      9.49 o 
  -6  14   3       76.80      100.03     21.36 o 
  -5  14   3        0.02      -11.90     11.90 o 
  -4  14   3      418.99      453.05     16.15 o 
  -3  14   3        2.54        3.20      4.79 o 
  -2  14   3       75.79       76.38      7.57 o 
  -1  14   3      150.67      140.09      9.09 o 
   0  14   3      364.42      321.90     11.81 o 
   1  14   3      138.77      143.27      8.75 o 
   2  14   3       68.58       61.80      5.81 o 
   3  14   3       12.06        7.03      6.17 o 
   4  14   3       21.34       36.51      6.72 o 
   5  14   3        0.88       -0.02      4.21 o 
   6  14   3      134.07      129.10     11.36 o 
   7  14   3      858.89      846.77     26.49 o 
   8  14   3       95.28       94.53      9.01 o 
   9  14   3        1.78       -4.78      5.56 o 
  10  14   3       27.91       28.34      7.47 o 
  11  14   3       27.08       33.58     11.24 o 
  -9  15   3      135.89      161.34     28.76 o 
  -8  15   3       44.01       57.10     22.35 o 
  -7  15   3       12.47       21.92     18.79 o 
  -6  15   3       19.62       20.36     18.18 o 
  -5  15   3       76.20       94.38     20.91 o 
  -4  15   3       17.74        8.35      9.50 o 
  -3  15   3        9.77       10.76      4.94 o 
  -2  15   3       21.53       19.07     11.15 o 
  -1  15   3      151.13      139.94      9.38 o 
   0  15   3        0.06        1.23      4.01 o 
   1  15   3       82.51       84.57      8.74 o 
   2  15   3      127.46      102.91     10.02 o 
   3  15   3       24.56       24.24      6.07 o 
   4  15   3      135.97      145.86     13.24 o 
   5  15   3      527.69      541.44     19.90 o 
   6  15   3      276.66      291.54     15.19 o 
   7  15   3       19.57        4.85      3.92 o 
   8  15   3       38.44       37.02      7.72 o 
   9  15   3       52.40       62.97      9.34 o 
  10  15   3      100.72      127.91     14.09 o 
  -8  16   3      191.99      192.38     29.67 o 
  -6  16   3      595.61      760.45     44.37 o 
  -5  16   3       13.55       15.02     16.32 o 
  -4  16   3       69.25       90.95     19.35 o 
  -3  16   3        3.15        9.54     13.52 o 
  -2  16   3       17.68       21.43      5.59 o 
  -1  16   3        3.06        7.19      4.92 o 
   0  16   3       22.43       32.01      5.74 o 
   1  16   3       71.88       58.21      8.79 o 
   2  16   3      143.38      137.76     13.54 o 
   3  16   3       45.92       33.99      7.76 o 
   4  16   3        6.95        0.47      7.60 o 
   5  16   3       78.75       75.55     10.52 o 
   6  16   3        0.08       -3.37      4.36 o 
   7  16   3       33.16       23.52     11.25 o 
   8  16   3       91.27      100.20     11.84 o 
   9  16   3       56.44       47.24     10.78 o 
  -6  17   3       15.22      -10.16     17.20 o 
  -5  17   3        0.42       11.09     15.84 o 
  -4  17   3       10.07       21.35     15.98 o 
  -3  17   3      539.85      567.71     32.39 o 
  -2  17   3       84.90       95.11     12.76 o 
  -1  17   3      449.88      456.74     15.99 o 
   0  17   3      363.33      391.34     12.82 o 
   1  17   3      400.92      450.05     18.60 o 
   2  17   3      138.41      150.21     27.51 o 
   3  17   3       38.49       39.41      8.05 o 
   4  17   3       10.84       12.83      5.91 o 
   5  17   3        0.59        4.41      5.58 o 
   6  17   3      202.98      233.00     21.37 o 
   7  17   3       10.93       23.43      7.46 o 
   8  17   3      157.60      175.56     19.26 o 
  -4  18   3      134.76      134.96     21.07 o 
  -3  18   3       94.90      105.15     18.06 o 
  -2  18   3       25.53       12.60      7.16 o 
  -1  18   3        0.14        0.87      7.90 o 
   0  18   3       19.80        2.62      7.36 o 
   1  18   3       87.24       61.16     12.13 o 
   2  18   3       38.71       17.63     15.66 o 
   3  18   3        5.26        3.35      5.76 o 
   4  18   3       18.04       19.43      7.15 o 
   5  18   3      149.97      155.77     21.95 o 
   6  18   3       97.93       97.69     15.71 o 
   0  19   3       12.23        7.57      8.84 o 
   1  19   3       10.09       24.74      9.70 o 
   2  19   3        2.62      -16.17     21.31 o 
  -4 -15   4       99.34       80.02     13.59 o 
  -3 -15   4      146.81      130.34     16.82 o 
  -2 -15   4     1551.73     1658.24     51.83 o 
  -1 -15   4      168.81      160.44     18.41 o 
   0 -15   4      279.46      297.88     22.61 o 
   1 -15   4       70.70       65.75     13.76 o 
   2 -15   4      157.32      193.01     22.59 o 
   3 -15   4        8.77        3.87      7.75 o 
   4 -15   4       18.86       10.77      8.98 o 
  -6 -14   4       60.87       31.33     10.32 o 
  -5 -14   4      122.27      137.18     16.44 o 
  -4 -14   4      238.99      252.71     21.95 o 
  -3 -14   4       22.86        6.81     14.62 o 
  -2 -14   4      219.76      232.89     20.36 o 
  -1 -14   4       46.70       53.12     11.21 o 
   0 -14   4       32.48       17.65      9.23 o 
   1 -14   4      103.32      150.25     19.53 o 
   2 -14   4       59.70       50.68     12.41 o 
   3 -14   4       95.91       99.30     15.45 o 
   4 -14   4       62.68       55.10     11.65 o 
   5 -14   4       67.23       77.34     11.49 o 
   6 -14   4       58.17       96.42     20.23 o 
   7 -14   4        0.94       12.48     11.96 o 
  -8 -13   4       65.41       57.65     12.80 o 
  -7 -13   4       88.96       79.04     13.20 o 
  -6 -13   4        2.28        6.00      7.30 o 
  -5 -13   4       21.24       15.54      6.99 o 
  -4 -13   4      199.59      203.60     15.40 o 
  -3 -13   4       97.83       92.49     13.58 o 
  -2 -13   4        0.11        7.95      7.10 o 
  -1 -13   4       31.16       38.82      9.43 o 
   0 -13   4       83.52       73.78     12.01 o 
   1 -13   4       42.94       42.11     10.01 o 
   2 -13   4       33.98       21.72      9.00 o 
   3 -13   4        0.00        0.97      6.91 o 
   4 -13   4      114.08      133.41     30.31 o 
   5 -13   4       48.09       57.18     14.33 o 
   6 -13   4      136.70      115.48     12.13 o 
   7 -13   4        3.54       11.34     10.33 o 
   8 -13   4        5.27       -0.43     14.06 o 
  -9 -12   4      153.10      163.18     17.49 o 
  -8 -12   4      432.84      444.61     59.01 o 
  -7 -12   4      122.70      149.26     14.00 o 
  -6 -12   4       72.38       56.38      9.32 o 
  -5 -12   4        6.61        4.23      6.35 o 
  -4 -12   4       74.86       62.05      9.18 o 
  -3 -12   4        5.11        0.70      4.95 o 
  -2 -12   4       14.49        7.95      6.31 o 
  -1 -12   4        2.56        7.45      7.80 o 
   0 -12   4       40.74       40.66      9.04 o 
   1 -12   4      451.28      452.53     22.18 o 
   2 -12   4       75.88       75.04     12.75 o 
   3 -12   4       76.98       83.42     13.39 o 
   4 -12   4       79.81       70.95     12.19 o 
   5 -12   4      321.17      342.81     12.83 o 
   6 -12   4       91.07       86.63      8.85 o 
   7 -12   4      202.14      211.96     16.45 o 
   8 -12   4       13.20        2.88      7.20 o 
   9 -12   4        0.45        3.31      9.66 o 
  10 -12   4       66.63       44.83     15.68 o 
 -10 -11   4       14.56       23.73     17.00 o 
  -9 -11   4        0.01       -5.96      5.96 o 
  -8 -11   4      163.24      191.42     15.22 o 
  -7 -11   4      529.47      563.24     21.69 o 
  -6 -11   4        7.47        6.25      5.21 o 
  -5 -11   4        6.82        7.14      5.92 o 
  -4 -11   4      313.26      281.85     15.33 o 
  -3 -11   4       85.00       66.99      8.80 o 
  -2 -11   4      202.71      162.14     15.32 o 
  -1 -11   4      172.74      116.87     17.87 o 
   0 -11   4        7.67        2.69      7.15 o 
   1 -11   4        2.77        1.01      9.01 o 
   2 -11   4      131.16      106.30     14.53 o 
   3 -11   4       22.82       18.69      7.43 o 
   4 -11   4        7.27        7.88      4.99 o 
   5 -11   4       33.86       27.78      5.53 o 
   6 -11   4       49.91       63.26      6.84 o 
   7 -11   4      117.25      108.15     12.60 o 
   8 -11   4      206.22      226.03     14.56 o 
   9 -11   4        2.49       17.30      9.69 o 
  10 -11   4        2.48        9.41      9.96 o 
  11 -11   4        0.11       -9.85      9.85 o 
 -11 -10   4       36.82       17.72      9.46 o 
 -10 -10   4       68.22       45.87     11.48 o 
  -9 -10   4        2.03       -2.04      5.38 o 
  -8 -10   4      509.28      564.24     26.74 o 
  -7 -10   4      208.51      239.09     14.63 o 
  -6 -10   4       13.86       18.74      8.58 o 
  -5 -10   4       20.68       10.00      5.33 o 
  -4 -10   4       74.01       50.29      8.16 o 
  -3 -10   4        4.49       -0.08      5.35 o 
  -2 -10   4       23.30       22.62      7.16 o 
  -1 -10   4        4.61       16.01      6.74 o 
   0 -10   4       85.75      110.41     12.19 o 
   1 -10   4       83.14       84.99     23.22 o 
   2 -10   4       80.01       85.18     12.16 o 
   3 -10   4      153.97      175.51     17.16 o 
   4 -10   4      332.85      357.90     12.27 o 
   5 -10   4     1298.57     1408.23     28.92 o 
   6 -10   4       24.42       23.86      5.44 o 
   7 -10   4      159.10      162.00     16.49 o 
   8 -10   4        0.08        0.05      6.32 o 
   9 -10   4      423.40      483.80     52.05 o 
  10 -10   4        1.24        6.36     12.30 o 
  11 -10   4      124.03       84.59     14.28 o 
  12 -10   4       14.35       17.14     11.61 o 
 -10  -9   4        0.65        6.74     13.32 o 
  -9  -9   4       83.06       58.73     12.29 o 
  -8  -9   4       31.38       28.95      8.03 o 
  -7  -9   4       86.59       98.04     14.63 o 
  -6  -9   4       66.29       67.26     10.88 o 
  -5  -9   4      224.43      209.22     18.81 o 
  -4  -9   4      429.54      430.11     16.38 o 
  -3  -9   4     1567.31     1595.95     33.46 o 
  -2  -9   4       30.27       54.80      8.72 o 
  -1  -9   4      240.45      137.53     13.52 o 
   0  -9   4        0.45        8.32      5.34 o 
   1  -9   4       77.37       97.57     11.32 o 
   2  -9   4        8.37       11.44      4.86 o 
   3  -9   4      168.33      166.74      8.83 o 
   4  -9   4      538.41      603.83     21.76 o 
   5  -9   4      147.09      155.68      8.55 o 
   6  -9   4      451.84      491.04     12.23 o 
   7  -9   4      237.55      239.99      9.27 o 
   8  -9   4       44.41       31.84      7.60 o 
   9  -9   4        0.31        3.07     16.56 o 
  10  -9   4      478.37      527.10     25.14 o 
  11  -9   4       11.96       15.07     10.61 o 
  12  -9   4      118.17      128.57     16.64 o 
  13  -9   4       32.81       -2.10     13.91 o 
 -12  -8   4       24.63       23.65     12.20 o 
 -11  -8   4       22.61       31.17     14.74 o 
 -10  -8   4      203.31      194.79     20.77 o 
  -9  -8   4       38.72       27.66      6.33 o 
  -8  -8   4       47.64       56.44      9.29 o 
  -7  -8   4       89.28       98.07     11.03 o 
  -6  -8   4       14.57       13.75      5.37 o 
  -5  -8   4      271.72      267.51     13.27 o 
  -4  -8   4      575.82      526.94     17.42 o 
  -3  -8   4       37.81       36.59      6.35 o 
  -2  -8   4      346.14      303.26     15.99 o 
  -1  -8   4       42.73       41.48      5.72 o 
   0  -8   4        5.75        5.92      6.97 o 
   1  -8   4      145.82      154.93     13.60 o 
   2  -8   4     1012.00     1021.54     22.94 o 
   3  -8   4     1936.76     1951.65     32.18 o 
   4  -8   4     1084.26     1109.68     27.26 o 
   5  -8   4      457.72      477.19     12.63 o 
   6  -8   4      875.80      935.16     16.56 o 
   7  -8   4     1477.54     1519.41     22.77 o 
   8  -8   4      358.02      358.02     19.07 o 
   9  -8   4      827.09      835.36     29.43 o 
  10  -8   4      229.11      195.17     17.29 o 
  11  -8   4      231.40      224.42     19.13 o 
  12  -8   4        6.89       -6.20      9.16 o 
  13  -8   4       93.74       74.95     18.71 o 
 -13  -7   4       42.51       32.97     10.64 o 
 -12  -7   4        3.78       -2.44     10.36 o 
 -11  -7   4       17.63       39.21     11.52 o 
 -10  -7   4        8.09        6.11      4.99 o 
  -9  -7   4        2.41        6.73      6.97 o 
  -8  -7   4        5.46        7.79      4.42 o 
  -7  -7   4      348.94      341.83     13.73 o 
  -6  -7   4      117.47      103.01      8.41 o 
  -5  -7   4      389.36      397.46     16.01 o 
  -4  -7   4        0.04        5.15      5.12 o 
  -3  -7   4      882.94      898.90     18.75 o 
  -2  -7   4      193.08      170.33      8.42 o 
  -1  -7   4     1599.14     1561.64     28.54 o 
   0  -7   4      513.35      494.92     14.29 o 
   1  -7   4      635.57      653.50     27.92 o 
   2  -7   4      485.60      501.06     14.66 o 
   3  -7   4        0.82        3.61      3.62 o 
   4  -7   4     2848.64     2934.09     56.08 o 
   5  -7   4     1824.41     1958.63     28.55 o 
   6  -7   4      131.85      148.65      7.44 o 
   7  -7   4      214.07      198.96      8.19 o 
   8  -7   4      309.58      310.82     13.48 o 
   9  -7   4       41.59       39.28      9.77 o 
  10  -7   4        0.64       -3.67      7.80 o 
  11  -7   4        4.88        4.02      8.62 o 
  12  -7   4        0.84        9.28      9.37 o 
  13  -7   4        0.03       10.53     10.19 o 
  14  -7   4       38.28       25.54     22.93 o 
 -14  -6   4        4.47      -13.73     13.73 o 
 -13  -6   4       10.68        2.87     11.28 o 
 -12  -6   4      285.57      318.90     17.50 o 
 -11  -6   4        3.63        9.86      6.78 o 
 -10  -6   4      331.58      372.90     15.24 o 
  -9  -6   4       15.58       24.23      7.84 o 
  -8  -6   4       14.43       13.69      6.78 o 
  -7  -6   4       57.72       53.00      8.62 o 
  -6  -6   4      491.01      554.21     13.17 o 
  -5  -6   4        4.18        9.21      2.82 o 
  -4  -6   4      250.10      202.85      9.74 o 
  -3  -6   4      111.15      109.49      5.31 o 
  -2  -6   4        8.29        9.21      2.47 o 
  -1  -6   4        2.67        5.05      3.02 o 
   0  -6   4      147.35      164.01      8.08 o 
   1  -6   4       10.19       11.07      3.49 o 
   2  -6   4      909.92      945.27     13.83 o 
   3  -6   4     1257.42     1296.33     24.64 o 
   4  -6   4        2.24        7.29      3.40 o 
   5  -6   4      183.17      226.58     17.91 o 
   6  -6   4     2296.04     2506.44     30.99 o 
   7  -6   4     2251.31     2361.70     27.45 o 
   8  -6   4      235.71      275.58     12.82 o 
   9  -6   4     1108.30     1174.88     34.40 o 
  10  -6   4      217.60      225.63     17.61 o 
  11  -6   4     1509.59     1546.84     67.20 o 
  12  -6   4      192.27      160.92     16.92 o 
  13  -6   4       20.37       13.32     10.55 o 
  14  -6   4        1.49      -14.54     16.03 o 
 -14  -5   4       95.66      105.62     22.97 o 
 -13  -5   4      471.59      504.24     22.43 o 
 -12  -5   4        3.68       11.52      7.24 o 
 -11  -5   4        0.52       -8.42      8.42 o 
 -10  -5   4       17.27       17.31      6.43 o 
  -9  -5   4       10.14        5.66      4.07 o 
  -8  -5   4       24.00       35.33      4.77 o 
  -7  -5   4     4083.18     3909.67     51.08 o 
  -6  -5   4      416.32      397.07     11.16 o 
  -5  -5   4     1807.76     1671.18     22.30 o 
  -4  -5   4       48.24       40.48      3.45 o 
  -3  -5   4      839.56      896.49     12.86 o 
  -2  -5   4       86.89       74.62      4.28 o 
  -1  -5   4     1456.34     1368.71     24.70 o 
   0  -5   4      102.60       98.35      5.47 o 
   1  -5   4      446.02      557.32     18.98 o 
   2  -5   4        0.22       -1.36      1.92 o 
   3  -5   4      532.86      527.16     11.07 o 
   4  -5   4      135.00      155.31      5.80 o 
   5  -5   4       80.09      109.87      5.90 o 
   6  -5   4     1005.76     1068.53     13.08 o 
   7  -5   4       33.98       26.04      3.52 o 
   8  -5   4      143.21      161.22      9.22 o 
   9  -5   4        3.15        1.25      5.84 o 
  10  -5   4      324.23      336.38     15.45 o 
  11  -5   4        5.27       -0.10      7.93 o 
  12  -5   4      727.77      732.81     28.67 o 
  13  -5   4      153.53      167.43     49.93 o 
  14  -5   4      358.06      355.04     22.55 o 
  15  -5   4        0.07       -0.80     11.29 o 
 -14  -4   4      210.18      227.97     17.92 o 
 -13  -4   4        6.57        2.71      4.57 o 
 -12  -4   4      552.68      607.26     19.68 o 
 -11  -4   4       30.89       21.88      6.80 o 
 -10  -4   4       69.62       73.24      6.81 o 
  -9  -4   4       48.13       40.21      4.48 o 
  -8  -4   4      701.61      669.46     15.31 o 
  -7  -4   4        5.88        6.36      3.04 o 
  -6  -4   4     5017.78     5266.69     64.39 o 
  -5  -4   4      285.38      250.97      8.27 o 
  -4  -4   4       11.76        0.53      1.80 o 
  -3  -4   4       98.58       91.05      4.34 o 
  -2  -4   4      738.29      655.82      9.92 o 
  -1  -4   4      160.48      154.33      6.72 o 
   0  -4   4     4821.62     5541.76     64.67 o 
   1  -4   4     3302.08     3684.94     52.99 o 
   2  -4   4     2163.07     2613.13     29.18 o 
   3  -4   4      453.51      474.27     11.83 o 
   4  -4   4      965.16     1017.48     11.56 o 
   5  -4   4       73.12       85.89      3.59 o 
   6  -4   4      299.28      296.63      8.78 o 
   7  -4   4      322.17      355.37      8.00 o 
   8  -4   4       36.28       42.85      3.74 o 
   9  -4   4      137.94      126.56      8.92 o 
  10  -4   4       55.82       57.21      8.19 o 
  11  -4   4      642.36      629.79     29.10 o 
  12  -4   4       11.20        4.75      6.88 o 
  13  -4   4      401.67      391.52     18.51 o 
  14  -4   4       87.58      100.82     14.39 o 
  15  -4   4      153.21      153.61     17.45 o 
 -15  -3   4       87.02      111.57     14.90 o 
 -14  -3   4        5.98        0.34      9.35 o 
 -13  -3   4        3.49        2.32      8.43 o 
 -12  -3   4      124.62      100.89     31.35 o 
 -11  -3   4      945.04      872.27     27.56 o 
 -10  -3   4        1.82       -0.35      4.20 o 
  -9  -3   4      528.91      493.82     11.19 o 
  -8  -3   4        6.90        3.05      2.65 o 
  -7  -3   4      993.42      856.08     21.19 o 
  -6  -3   4       42.34       39.01      4.19 o 
  -5  -3   4       54.08       53.83      4.48 o 
  -4  -3   4        9.21        7.20      2.39 o 
  -3  -3   4     2820.47     2977.12     37.12 o 
  -2  -3   4        0.10       -1.32      1.32 o 
  -1  -3   4       67.20       57.62      3.53 o 
   0  -3   4      515.39      539.55     11.54 o 
   1  -3   4     5614.56     6096.85     81.79 o 
   2  -3   4     1303.34     1450.41     17.68 o 
   3  -3   4     1012.42     1247.01     17.65 o 
   4  -3   4      171.58      199.45      4.96 o 
   5  -3   4     1117.61     1101.88     11.69 o 
   6  -3   4     2414.86     2508.76     26.31 o 
   7  -3   4        9.33        2.46      2.33 o 
   8  -3   4        0.16        1.71      2.35 o 
   9  -3   4       18.05       24.38      4.77 o 
  10  -3   4      329.06      317.54     12.63 o 
  11  -3   4       32.46       36.14      7.03 o 
  12  -3   4      105.50      105.95     11.30 o 
  13  -3   4      105.89      119.29     14.29 o 
  14  -3   4       86.86       51.81     42.34 o 
  15  -3   4        6.28       -3.87      7.52 o 
 -15  -2   4        8.14        8.83      6.98 o 
 -14  -2   4       92.26       91.18     10.55 o 
 -13  -2   4      165.18      180.20     11.45 o 
 -12  -2   4      659.54      643.76     19.72 o 
 -11  -2   4       46.48       37.87     11.05 o 
 -10  -2   4      604.12      491.26     32.79 o 
  -9  -2   4        2.66        1.22      3.90 o 
  -8  -2   4      471.28      595.37     11.17 o 
  -7  -2   4        6.63        9.12      2.94 o 
  -6  -2   4      503.40      422.17     11.92 o 
  -5  -2   4      118.97      126.95      6.44 o 
  -4  -2   4     6036.04     6355.10     84.19 o 
  -3  -2   4      341.42      383.12      9.80 o 
  -2  -2   4      420.84      466.43      9.06 o 
  -1  -2   4      142.23      125.16      4.49 o 
   0  -2   4     3738.82     3769.26     39.70 o 
   1  -2   4      222.03      208.85      6.98 o 
   2  -2   4      770.03      712.32      9.51 o 
   3  -2   4       40.73       37.36      2.78 o 
   4  -2   4      105.16      135.39      3.78 o 
   5  -2   4     1011.63     1146.18     16.37 o 
   6  -2   4       51.08       56.11      3.30 o 
   7  -2   4     1604.59     1850.34     17.61 o 
   8  -2   4      983.69     1141.17     13.22 o 
   9  -2   4       83.51       59.64      5.96 o 
  10  -2   4      147.15      144.64     10.75 o 
  11  -2   4      626.73      651.79     25.27 o 
  12  -2   4      193.37      182.11     12.96 o 
  13  -2   4       83.64       76.97     10.28 o 
  14  -2   4       49.22       36.86     10.88 o 
  15  -2   4      239.34      222.67     19.46 o 
  16  -2   4      102.62      112.30     16.26 o 
 -15  -1   4      125.92      129.78     12.30 o 
 -14  -1   4      191.57      204.78     10.26 o 
 -13  -1   4       36.04       39.45      6.41 o 
 -12  -1   4       22.84       22.15      6.67 o 
 -11  -1   4       14.41       18.12      6.08 o 
 -10  -1   4       21.31        8.09      4.23 o 
  -9  -1   4      476.42      405.99     24.62 o 
  -8  -1   4      133.57      121.35      5.11 o 
  -7  -1   4        6.24        4.61      2.09 o 
  -6  -1   4        1.96        1.06      1.95 o 
  -5  -1   4      298.79      305.14      7.89 o 
  -4  -1   4        0.83       -0.98      1.63 o 
  -3  -1   4     1089.47     1007.37     15.30 o 
  -2  -1   4       67.62       57.12      3.63 o 
  -1  -1   4       96.65      107.31      3.21 o 
   0  -1   4       93.23      105.45      3.90 o 
   1  -1   4     2276.85     2472.11     93.50 o 
   2  -1   4       13.58       13.13      2.16 o 
   3  -1   4      729.51      790.89      7.81 o 
   4  -1   4      543.62      570.52      7.69 o 
   5  -1   4      301.83      326.23      6.25 o 
   6  -1   4      659.07      690.49      8.90 o 
   7  -1   4     8805.83     9741.23     76.67 o 
   8  -1   4     2446.24     2595.88     25.83 o 
   9  -1   4     2154.34     2183.76     28.22 o 
  10  -1   4       11.81       11.55      6.03 o 
  11  -1   4        0.59       -5.87      5.87 o 
  12  -1   4      120.15      115.16     10.95 o 
  13  -1   4        2.62       -6.08      6.08 o 
  14  -1   4       36.28       21.38      9.10 o 
  15  -1   4       27.59       25.84      9.16 o 
  16  -1   4       33.91       48.86     12.29 o 
 -15   0   4      179.56      164.39     15.96 o 
 -14   0   4      123.91      106.40      8.33 o 
 -13   0   4       47.67       40.19      5.75 o 
 -12   0   4       60.67       69.69      5.86 o 
 -11   0   4        7.80        2.66      3.31 o 
 -10   0   4        4.78       -4.51      4.51 o 
  -9   0   4      440.74      364.92     12.94 o 
  -8   0   4      998.32      933.96     52.12 o 
  -7   0   4       29.57       32.45      2.95 o 
  -6   0   4     6943.40     7533.29     75.64 o 
  -5   0   4        9.73       12.13      2.20 o 
  -4   0   4     2419.39     2438.77     26.63 o 
  -3   0   4        1.84        1.44      2.06 o 
  -2   0   4     4285.60     4149.82     47.73 o 
  -1   0   4      409.55      375.76      5.27 o 
   0   0   4     4700.83     4965.98     49.08 o 
   1   0   4       30.09       26.84      1.99 o 
   2   0   4      120.63      163.93      4.12 o 
   3   0   4      475.36      520.27      6.51 o 
   4   0   4     8555.92     9569.13     72.58 o 
   5   0   4       31.52       30.64      2.18 o 
   6   0   4       19.35       27.43      2.02 o 
   7   0   4       12.86       14.89      1.86 o 
   8   0   4      495.19      578.19      7.78 o 
   9   0   4      216.63      220.05     10.62 o 
  10   0   4      233.36      233.26      9.15 o 
  11   0   4      514.22      540.86     18.01 o 
  12   0   4      183.99      209.52     13.90 o 
  13   0   4      235.71      256.76     24.02 o 
  14   0   4        0.08       -6.28      6.28 o 
  15   0   4        1.65       12.07      7.94 o 
  16   0   4       75.27       62.31     11.45 o 
 -15   1   4      165.35      139.95     12.69 o 
 -14   1   4      237.95      240.00     11.27 o 
 -13   1   4      646.43      684.42     16.10 o 
 -12   1   4       33.83       39.72      5.23 o 
 -11   1   4      256.50      248.96      8.89 o 
 -10   1   4      158.42      137.27      6.35 o 
  -9   1   4      145.48      160.68      5.92 o 
  -8   1   4        4.28       -2.40      4.05 o 
  -7   1   4       92.52       72.39      3.36 o 
  -6   1   4       76.65       70.44      3.81 o 
  -5   1   4     2997.18     3187.86     33.92 o 
  -4   1   4      218.83      238.98      5.22 o 
  -3   1   4      407.93      514.59      8.30 o 
  -2   1   4        3.35        4.03      1.86 o 
  -1   1   4     3102.01     2812.57     37.65 o 
   0   1   4      121.59       90.91      3.91 o 
   1   1   4     1476.12     1680.32     20.82 o 
   2   1   4      231.65      245.08      4.31 o 
   3   1   4     1501.47     1663.80     14.29 o 
   4   1   4       19.50       21.60      1.75 o 
   5   1   4     6426.96     7025.17     50.08 o 
   6   1   4       83.57      103.35      3.04 o 
   7   1   4      308.74      252.97      4.60 o 
   8   1   4        2.64        2.33      1.53 o 
   9   1   4       23.23       31.46      2.98 o 
  10   1   4       24.64       27.37      3.35 o 
  11   1   4      130.96      124.90      9.12 o 
  12   1   4       55.37       43.07      8.34 o 
  13   1   4      263.82      252.28     14.59 o 
  14   1   4      690.62      656.36     22.12 o 
  15   1   4      971.64      966.37     28.21 o 
  16   1   4      272.06      256.96     17.55 o 
 -15   2   4      200.25      178.75     14.11 o 
 -14   2   4      157.20      166.48     10.17 o 
 -13   2   4       12.21       13.75      4.98 o 
 -12   2   4        0.24        1.44      4.25 o 
 -11   2   4      204.49      191.15      8.59 o 
 -10   2   4      744.43      760.24     21.86 o 
  -9   2   4      192.06      182.20      7.46 o 
  -8   2   4      284.42      240.81     14.95 o 
  -7   2   4       51.64       51.56      2.77 o 
  -6   2   4      693.43      621.91      7.68 o 
  -5   2   4      103.54      118.40      2.96 o 
  -4   2   4     2387.96     2364.01     54.19 o 
  -3   2   4        7.82        1.11      3.61 o 
  -2   2   4     1359.51     1290.08     24.42 o 
  -1   2   4      218.91      179.49      8.29 o 
   0   2   4      657.84      694.16      9.74 o 
   1   2   4     1746.95     1721.82     17.42 o 
   2   2   4   157836.75   147573.41   2419.45 o 
   3   2   4     2986.91     3180.18     23.66 o 
   4   2   4    12420.91    14151.60    102.26 o 
   5   2   4       29.54       34.53      2.06 o 
   6   2   4     1843.87     2045.79     18.08 o 
   7   2   4      205.66      188.49      3.88 o 
   8   2   4      222.54      197.31      5.37 o 
   9   2   4       34.90       33.63      2.92 o 
  10   2   4        3.25       -0.38      3.34 o 
  11   2   4      107.66      101.98      8.21 o 
  12   2   4       32.34       36.40      6.65 o 
  13   2   4      135.40      120.88     10.60 o 
  14   2   4      195.36      183.11     13.73 o 
  15   2   4      255.25      278.16     16.37 o 
  16   2   4       51.73       52.03     10.04 o 
 -15   3   4      523.84      539.85     28.41 o 
 -14   3   4      173.97      194.76     10.79 o 
 -13   3   4      232.95      233.52     14.30 o 
 -12   3   4      326.55      339.29     15.70 o 
 -11   3   4      543.07      527.44     13.35 o 
 -10   3   4      811.61      818.69     16.06 o 
  -9   3   4     4280.43     3847.51     48.19 o 
  -8   3   4        2.91        0.35      4.85 o 
  -7   3   4     1291.63     1268.70     19.86 o 
  -6   3   4      506.63      507.05      6.94 o 
  -5   3   4      846.74      952.35      9.56 o 
  -4   3   4       19.42       29.65      1.42 o 
  -3   3   4      582.04      487.96      6.33 o 
  -2   3   4        0.72       -1.38      1.38 o 
  -1   3   4        6.37        8.40      0.99 o 
   0   3   4      468.46      407.68      5.27 o 
   1   3   4    28895.97    31002.07    428.12 o 
   2   3   4     1460.22     1558.50     14.93 o 
   3   3   4      104.48      136.56      3.36 o 
   4   3   4       18.88       15.14      1.76 o 
   5   3   4     3295.18     4084.19     55.53 o 
   6   3   4      116.51      133.51      3.07 o 
   7   3   4      587.24      550.54      7.29 o 
   8   3   4      525.93      536.29      7.86 o 
   9   3   4       74.40       80.85      3.70 o 
  10   3   4      248.68      261.77      8.92 o 
  11   3   4       42.85       52.51      5.27 o 
  12   3   4      187.56      176.57     10.71 o 
  13   3   4        4.16        4.11      5.26 o 
  14   3   4       53.73       68.65     14.53 o 
  15   3   4       18.62       24.44      8.41 o 
  16   3   4       43.92       42.90      9.48 o 
 -15   4   4        7.77       -3.25      6.81 o 
 -14   4   4        0.91       -0.02      5.42 o 
 -13   4   4       41.32       32.96      6.13 o 
 -12   4   4        3.32        5.81      4.70 o 
 -11   4   4        0.04        0.25      3.83 o 
 -10   4   4        0.05       -2.76      3.78 o 
  -9   4   4        2.08        0.94      3.71 o 
  -8   4   4        1.77        6.26      3.99 o 
  -7   4   4      107.05       97.72      4.93 o 
  -6   4   4      106.88       84.15      3.17 o 
  -5   4   4       22.73       22.62      2.03 o 
  -4   4   4     3555.28     3968.37     40.74 o 
  -3   4   4       54.72       57.88      2.45 o 
  -2   4   4      206.87      224.20      3.52 o 
  -1   4   4      142.40      132.61      2.82 o 
   0   4   4      110.53      111.66      2.97 o 
   1   4   4      623.27      652.51      7.11 o 
   2   4   4     2453.84     2333.28     21.24 o 
   3   4   4       33.36       31.19      1.92 o 
   4   4   4     3102.27     3549.82     29.48 o 
   5   4   4        6.02        4.96      1.30 o 
   6   4   4     2368.35     2490.35     19.80 o 
   7   4   4       12.82       13.03      1.69 o 
   8   4   4      387.99      433.05      6.67 o 
   9   4   4      365.00      403.57      9.00 o 
  10   4   4     1871.44     1884.67     26.44 o 
  11   4   4      217.03      194.48      8.23 o 
  12   4   4       46.01       52.25      7.19 o 
  13   4   4       10.29        6.80      5.64 o 
  14   4   4       38.98       39.76      7.61 o 
  15   4   4       13.55        9.72      6.83 o 
  16   4   4      327.00      283.38     23.10 o 
 -15   5   4      104.98      138.22     13.59 o 
 -14   5   4      334.11      359.22     27.38 o 
 -13   5   4       62.71       56.18      8.05 o 
 -12   5   4      186.44      190.82     10.00 o 
 -11   5   4      355.25      362.75     20.93 o 
 -10   5   4      234.11      240.96      9.66 o 
  -9   5   4       33.94       24.89      7.10 o 
  -8   5   4      296.90      276.37     10.17 o 
  -7   5   4     1655.84     1577.28     22.77 o 
  -6   5   4       36.67       31.93      2.50 o 
  -5   5   4     2396.95     2439.71     27.06 o 
  -4   5   4      323.20      346.20      4.51 o 
  -3   5   4     3106.94     3443.05     26.06 o 
  -2   5   4     1039.00     1085.53     10.33 o 
  -1   5   4      451.52      459.09      6.13 o 
   0   5   4     1392.19     1355.50     13.47 o 
   1   5   4        7.34       17.14      1.47 o 
   2   5   4        0.57        1.82      1.14 o 
   3   5   4     5878.41     6034.58     50.89 o 
   4   5   4       85.05       77.03      3.14 o 
   5   5   4       25.99       59.62      3.00 o 
   6   5   4      110.37      104.89      3.15 o 
   7   5   4      902.30      938.82     15.97 o 
   8   5   4      177.70      182.06      6.54 o 
   9   5   4     1142.13     1303.00     18.03 o 
  10   5   4        9.37        4.75      2.72 o 
  11   5   4      214.52      234.60      9.04 o 
  12   5   4       87.64       71.77      6.40 o 
  13   5   4      113.95       98.55      8.98 o 
  14   5   4       11.51        2.76      8.30 o 
  15   5   4       89.54       92.20     15.45 o 
  16   5   4        8.09       -2.97     11.60 o 
 -15   6   4       90.34       91.85     12.04 o 
 -14   6   4       75.60       74.48     11.78 o 
 -13   6   4      198.69      213.80     11.29 o 
 -12   6   4        6.97        4.70      4.73 o 
 -11   6   4       90.88       88.98     10.48 o 
 -10   6   4      104.96      108.01      7.60 o 
  -9   6   4       81.25       99.26      6.87 o 
  -8   6   4       11.00        4.28      6.37 o 
  -7   6   4      884.84      827.33     15.10 o 
  -6   6   4      932.28     1000.97     11.23 o 
  -5   6   4      248.91      281.75      7.98 o 
  -4   6   4      846.60     1041.96      9.72 o 
  -3   6   4     2226.09     2366.41     20.31 o 
  -2   6   4     4688.09     4908.12     38.99 o 
  -1   6   4      203.76      189.02      3.81 o 
   0   6   4     5332.39     5211.95     42.04 o 
   1   6   4      104.72       99.08      2.83 o 
   2   6   4     2106.63     1960.20     17.34 o 
   3   6   4       28.01       23.45      2.80 o 
   4   6   4      164.00      194.04      3.80 o 
   5   6   4      244.81      253.40      5.02 o 
   6   6   4     1679.34     1797.39     17.26 o 
   7   6   4       17.42       19.27      2.70 o 
   8   6   4      149.59      163.94      6.56 o 
   9   6   4       76.03       76.85      5.26 o 
  10   6   4       33.59       25.19      3.68 o 
  11   6   4        2.87        5.22      5.05 o 
  12   6   4        9.54       18.19      5.10 o 
  13   6   4       44.89       40.41      9.25 o 
  14   6   4      206.57      212.13     21.17 o 
  15   6   4        8.43       -4.00     24.26 o 
  16   6   4        5.49        3.14     18.60 o 
 -14   7   4       33.88       27.75      8.57 o 
 -13   7   4      101.16       94.96      8.91 o 
 -12   7   4       83.63       82.14      7.87 o 
 -11   7   4        7.36       -0.59      6.34 o 
 -10   7   4      333.47      279.49     10.73 o 
  -9   7   4      432.58      441.48     16.05 o 
  -8   7   4      338.42      332.09     13.40 o 
  -7   7   4     1424.26     1469.61     19.71 o 
  -6   7   4        0.22        2.23      1.78 o 
  -5   7   4      173.44      193.92      4.66 o 
  -4   7   4     1098.74     1132.29     11.59 o 
  -3   7   4      153.35      123.98      3.33 o 
  -2   7   4      166.58      163.52      3.98 o 
  -1   7   4      141.46      120.67      3.33 o 
   0   7   4       93.42       96.81      3.05 o 
   1   7   4       13.52       35.55      2.14 o 
   2   7   4       54.40       45.68      2.39 o 
   3   7   4        6.60        7.69      1.34 o 
   4   7   4       41.59       45.17      2.09 o 
   5   7   4      823.70      954.91     31.65 o 
   6   7   4      131.03      146.19      5.58 o 
   7   7   4       77.34       71.35      5.23 o 
   8   7   4       29.74       28.04      3.93 o 
   9   7   4       32.76       29.91      3.84 o 
  10   7   4       25.93       24.96      4.74 o 
  11   7   4      237.91      204.21     10.49 o 
  12   7   4        3.70        0.63      3.44 o 
  13   7   4        1.36       -5.32      7.28 o 
  14   7   4        0.41        2.51      8.59 o 
  15   7   4        7.78       20.88     12.50 o 
 -14   8   4       43.20       35.49     10.80 o 
 -13   8   4      307.10      327.01     15.08 o 
 -12   8   4      348.13      362.80     19.62 o 
 -11   8   4       62.96       69.09     12.42 o 
 -10   8   4      150.74      144.84     11.07 o 
  -9   8   4      215.49      184.53     24.66 o 
  -8   8   4      317.11      287.63      8.00 o 
  -7   8   4        3.22        3.77      3.04 o 
  -6   8   4      100.27       97.03      6.68 o 
  -5   8   4      141.62      136.10      4.35 o 
  -4   8   4      725.79      768.75      9.32 o 
  -3   8   4      358.85      373.81      6.58 o 
  -2   8   4       20.38       23.93      2.12 o 
  -1   8   4       22.60       22.56      1.99 o 
   0   8   4      503.79      519.95      7.16 o 
   1   8   4      203.56      186.07      4.05 o 
   2   8   4      205.54      164.46      4.03 o 
   3   8   4      312.36      327.77      5.96 o 
   4   8   4    13803.96    14518.73    159.38 o 
   5   8   4      295.99      296.91      5.53 o 
   6   8   4      642.58      653.34     14.41 o 
   7   8   4      305.11      282.99     10.14 o 
   8   8   4      117.99      118.94      7.78 o 
   9   8   4        5.62        3.91      3.24 o 
  10   8   4      628.60      573.23     26.63 o 
  11   8   4        4.89        0.95      4.28 o 
  12   8   4      113.97      110.23      9.25 o 
  13   8   4      167.08      192.99     15.00 o 
  14   8   4      676.04      733.80     31.06 o 
  15   8   4      395.77      337.77     23.64 o 
 -14   9   4       41.90       32.61     19.29 o 
 -13   9   4       21.20       22.74      7.59 o 
 -12   9   4        0.01        0.84      5.68 o 
 -11   9   4        0.13        0.50      5.11 o 
 -10   9   4       15.23        3.98      5.00 o 
  -9   9   4      260.72      244.70     11.36 o 
  -8   9   4       55.35       35.55      5.10 o 
  -7   9   4        5.37       14.83      3.93 o 
  -6   9   4       29.08       34.70      3.77 o 
  -5   9   4       60.85       59.24      4.36 o 
  -4   9   4        0.28       -0.68      1.44 o 
  -3   9   4       83.16       72.23      3.90 o 
  -2   9   4      573.72      623.41      9.02 o 
  -1   9   4      334.18      372.29      6.32 o 
   0   9   4       25.79       25.11      2.12 o 
   1   9   4      342.13      371.18      5.94 o 
   2   9   4       75.49       88.99      3.53 o 
   3   9   4     2962.51     3134.14     35.65 o 
   4   9   4      338.58      337.34      8.93 o 
   5   9   4     3149.79     3116.05     40.81 o 
   6   9   4       41.95       41.51      4.09 o 
   7   9   4       11.27        8.24      3.52 o 
   8   9   4        4.97        3.74      3.44 o 
   9   9   4      233.27      225.88     16.40 o 
  10   9   4        0.86        0.81      4.23 o 
  11   9   4       51.70       49.59      7.85 o 
  12   9   4       26.55       38.95     10.19 o 
  13   9   4      659.97      633.92     18.94 o 
  14   9   4      655.63      728.27     31.35 o 
  15   9   4        6.65       -2.38     13.24 o 
 -13  10   4        1.07       -4.10      7.65 o 
 -12  10   4       42.29       37.94      7.94 o 
 -11  10   4       55.27       64.14      8.25 o 
 -10  10   4        1.95        1.75      5.14 o 
  -9  10   4      409.35      341.69     19.02 o 
  -8  10   4      204.27      204.58     11.87 o 
  -7  10   4        4.15        6.50      4.96 o 
  -6  10   4      364.92      382.52      9.55 o 
  -5  10   4       24.83       20.27      3.49 o 
  -4  10   4        5.75        7.64      1.99 o 
  -3  10   4       74.84       70.67      4.25 o 
  -2  10   4        0.81       -0.43      1.62 o 
  -1  10   4        0.41       -0.25      1.71 o 
   0  10   4     1724.34     1646.92     16.82 o 
   1  10   4      318.36      291.38      5.42 o 
   2  10   4      335.59      364.63      8.70 o 
   3  10   4      257.78      246.83      7.64 o 
   4  10   4     1057.77     1050.99     23.06 o 
   5  10   4        1.01        1.05      2.79 o 
   6  10   4     1021.23     1023.42     23.15 o 
   7  10   4       31.50       19.96      5.48 o 
   8  10   4     1760.18     1743.24     29.96 o 
   9  10   4       60.19       63.58      6.60 o 
  10  10   4      216.92      217.49     10.52 o 
  11  10   4      201.31      217.34     14.28 o 
  12  10   4      124.40      113.23     24.12 o 
  13  10   4      171.66      167.63     13.06 o 
  14  10   4       13.67        4.31     11.53 o 
 -13  11   4        1.57       -2.18     10.51 o 
 -12  11   4        8.33        0.12      7.60 o 
 -11  11   4        2.22        0.27      6.89 o 
 -10  11   4       23.01       14.35     18.98 o 
  -9  11   4        7.59        5.92      8.07 o 
  -8  11   4      263.36      227.31     11.74 o 
  -7  11   4       82.73       73.32      7.83 o 
  -6  11   4       32.39       21.95      6.67 o 
  -5  11   4        0.10        5.53     12.56 o 
  -4  11   4      148.14      142.93      7.04 o 
  -3  11   4      166.99      141.45      5.49 o 
  -2  11   4        5.47        1.77      2.07 o 
  -1  11   4       54.93       53.08      3.52 o 
   0  11   4      187.57      171.08      6.61 o 
   1  11   4        6.30        6.96      4.05 o 
   2  11   4      700.22      668.53     12.58 o 
   3  11   4      292.97      305.34      8.48 o 
   4  11   4      152.07      151.04      8.10 o 
   5  11   4      725.86      719.16     15.59 o 
   6  11   4        9.33        5.91      4.28 o 
   7  11   4      387.85      329.33     14.37 o 
   8  11   4       31.74       22.81      4.99 o 
   9  11   4     1268.42     1245.82     35.09 o 
  10  11   4       11.00       11.60      4.61 o 
  11  11   4     4007.84     3906.05     56.84 o 
  12  11   4       72.92       55.28      9.26 o 
  13  11   4      515.25      496.35     47.70 o 
  14  11   4       67.36       60.90     14.21 o 
 -12  12   4       30.07        1.52     11.48 o 
 -11  12   4       73.24       70.40     11.13 o 
 -10  12   4        3.68        0.52      6.83 o 
  -9  12   4        4.42       -1.48      8.42 o 
  -8  12   4      135.83      143.98     12.40 o 
  -7  12   4        6.96        3.24      8.05 o 
  -6  12   4      157.54      153.53     10.13 o 
  -5  12   4        1.35        3.06      3.58 o 
  -4  12   4      157.64      154.50      6.06 o 
  -3  12   4      916.25      859.93     16.80 o 
  -2  12   4     5184.95     5078.07     62.66 o 
  -1  12   4     8665.69     8167.13     97.99 o 
   0  12   4     1415.45     1301.96     23.52 o 
   1  12   4      392.01      399.90     10.01 o 
   2  12   4      255.00      233.75     13.34 o 
   3  12   4       39.13       36.00      5.11 o 
   4  12   4     1497.93     1416.67     23.90 o 
   5  12   4      539.99      472.16     40.83 o 
   6  12   4      375.67      350.60     27.25 o 
   7  12   4       24.25       27.32     10.86 o 
   8  12   4        0.19       -2.23      3.26 o 
   9  12   4       40.27       21.20      5.45 o 
  10  12   4      496.94      490.52     23.43 o 
  11  12   4       34.71       29.52      7.18 o 
  12  12   4        5.85       11.01      6.67 o 
  13  12   4        9.40       14.14      7.76 o 
 -11  13   4        3.55        0.10     10.53 o 
 -10  13   4       20.81       23.50      9.84 o 
  -9  13   4       32.00       25.85     11.95 o 
  -8  13   4      120.19       98.26     12.89 o 
  -7  13   4      123.77      125.49     13.47 o 
  -6  13   4      108.08      125.59     12.95 o 
  -5  13   4        3.82       -2.18      4.01 o 
  -4  13   4        8.91        9.94      4.24 o 
  -3  13   4      195.69      206.89     13.17 o 
  -2  13   4     1149.18     1171.51     52.02 o 
  -1  13   4        3.90       -4.17      4.50 o 
   0  13   4       71.94       65.49      6.57 o 
   1  13   4       25.57       18.61      4.78 o 
   2  13   4      107.72      100.18      7.48 o 
   3  13   4     1610.50     1505.27     29.23 o 
   4  13   4      226.00      215.22      8.81 o 
   5  13   4      596.99      529.59     40.59 o 
   6  13   4        3.93       -1.20      3.59 o 
   7  13   4      116.45      111.35     11.47 o 
   8  13   4        0.71        3.48      4.16 o 
   9  13   4       36.75       38.45      7.11 o 
  10  13   4      104.61      111.44     12.29 o 
  11  13   4      214.65      210.69     14.15 o 
  12  13   4       11.33       26.40      8.80 o 
  13  13   4      132.00      128.93     15.33 o 
 -10  14   4        0.61       -7.62     11.50 o 
  -9  14   4       76.11       69.95     13.48 o 
  -8  14   4        3.20       14.34     10.99 o 
  -7  14   4      180.32      190.17     35.06 o 
  -6  14   4       35.60       36.13      9.30 o 
  -5  14   4       33.54       39.32     10.82 o 
  -4  14   4        0.19        6.76      6.24 o 
  -3  14   4      945.66      911.22     21.87 o 
  -2  14   4      246.36      230.64     11.89 o 
  -1  14   4       10.68        7.55      4.00 o 
   0  14   4       15.27       10.23      4.43 o 
   1  14   4       41.90       34.25      5.47 o 
   2  14   4       77.70       88.58      7.26 o 
   3  14   4        0.79        1.67      3.28 o 
   4  14   4      141.50      147.13     11.54 o 
   5  14   4        6.22        3.63      4.48 o 
   6  14   4     1335.34     1280.44     30.93 o 
   7  14   4      185.31      172.76     13.39 o 
   8  14   4      210.37      230.76     14.76 o 
   9  14   4       43.42       48.94      7.89 o 
  10  14   4      188.24      210.00     32.72 o 
  11  14   4        1.28       -3.15      4.66 o 
  12  14   4        2.75       10.91      7.90 o 
  -9  15   4       12.42       16.57     20.00 o 
  -8  15   4      163.82      114.41     25.01 o 
  -7  15   4        2.46      -16.47     16.47 o 
  -6  15   4      508.59      517.15     38.18 o 
  -5  15   4      279.56      248.95     28.86 o 
  -4  15   4       17.34       13.01      7.22 o 
  -3  15   4       60.88       70.07      7.76 o 
  -2  15   4       91.22       93.89     12.34 o 
  -1  15   4       40.04       35.90      5.69 o 
   0  15   4        8.17        8.76      4.27 o 
   1  15   4      278.50      278.36     11.42 o 
   2  15   4       99.43      105.55      7.78 o 
   3  15   4       20.41        9.23      5.00 o 
   4  15   4       40.15       37.30      7.09 o 
   5  15   4        1.13       -2.27      4.22 o 
   6  15   4      191.34      175.75     12.99 o 
   7  15   4        2.96        7.19      5.02 o 
   8  15   4       14.16        5.18      5.45 o 
   9  15   4       54.88       56.51     10.03 o 
  10  15   4        1.31       -4.10      5.00 o 
  11  15   4      362.68      325.60     18.94 o 
  -8  16   4        3.26       -5.00     19.09 o 
  -7  16   4      243.84      271.29     32.54 o 
  -6  16   4       34.08       41.14     20.01 o 
  -5  16   4      342.17      374.30     32.66 o 
  -4  16   4      240.77      216.73     17.20 o 
  -3  16   4      497.21      525.63     22.79 o 
  -2  16   4      133.89      149.07     10.82 o 
  -1  16   4       79.29       90.59     10.65 o 
   0  16   4      228.19      233.78     10.94 o 
   1  16   4      156.13      147.66      9.52 o 
   2  16   4      194.13      197.67     11.25 o 
   3  16   4      107.81      101.26     10.59 o 
   4  16   4      290.25      261.93     14.40 o 
   5  16   4      112.77      121.42     11.85 o 
   6  16   4      266.94      284.04     17.32 o 
   7  16   4       44.16       45.00      8.25 o 
   8  16   4      368.61      412.74     18.62 o 
   9  16   4        6.45       10.46      6.78 o 
  10  16   4      338.67      342.60     21.20 o 
  -7  17   4       41.53       41.08     21.00 o 
  -6  17   4      203.26      222.63     29.58 o 
  -5  17   4       44.33       44.94     19.33 o 
  -4  17   4      277.10      319.19     30.44 o 
  -3  17   4      241.10      264.29     17.86 o 
  -2  17   4      226.69      221.34     14.89 o 
  -1  17   4      275.43      272.11     14.88 o 
   0  17   4      428.07      472.76     26.06 o 
   1  17   4      139.26      150.27      9.39 o 
   2  17   4       99.99      107.21     10.91 o 
   3  17   4      125.09      116.01     14.13 o 
   4  17   4       28.91       29.17      7.83 o 
   5  17   4      195.43      184.88     14.35 o 
   6  17   4      262.06      228.15     16.16 o 
   7  17   4      317.62      334.24     18.43 o 
   8  17   4        3.08        6.37      6.59 o 
  -5  18   4      121.12      166.32     25.52 o 
  -4  18   4        2.82       15.93     16.85 o 
  -3  18   4      139.04       16.61     10.42 o 
  -2  18   4       29.04       41.22     14.73 o 
  -1  18   4       88.89       72.76      9.10 o 
   0  18   4      136.46      137.33      9.61 o 
   1  18   4      798.23      822.04     47.63 o 
   2  18   4       50.29       62.61      9.66 o 
   3  18   4       54.60       62.19      9.69 o 
   4  18   4       83.38       58.76     11.20 o 
   5  18   4      212.20      208.94     30.11 o 
   6  18   4      955.69      980.09     35.75 o 
   7  18   4      269.17      263.64     38.52 o 
  -2  19   4       15.87       19.28     13.81 o 
  -1  19   4        2.80        1.34      6.30 o 
   0  19   4       72.81       93.49     16.88 o 
   1  19   4       13.10       11.88      7.02 o 
   2  19   4      101.84      113.72     15.52 o 
   3  19   4      298.71      270.28     22.93 o 
   4  19   4      897.22      752.32     55.57 o 
  -1 -15   5       54.34       68.62     28.54 o 
  -5 -14   5       77.77       64.48     26.32 o 
  -4 -14   5      667.71      672.32     31.18 o 
  -3 -14   5       26.87       20.60     11.24 o 
  -2 -14   5       99.34      107.14     15.24 o 
  -1 -14   5       29.44       30.14      9.66 o 
   0 -14   5      160.33      189.64     18.62 o 
   1 -14   5       11.85       13.60      9.17 o 
   2 -14   5      516.69      528.29     31.35 o 
   3 -14   5       11.45       -0.71      7.02 o 
   4 -14   5      116.31      133.12     18.90 o 
   5 -14   5       43.61       37.85     12.93 o 
  -7 -13   5      134.01      163.68     34.93 o 
  -6 -13   5       23.08       24.44     13.34 o 
  -5 -13   5       10.25        7.79     11.85 o 
  -4 -13   5       34.10       49.79     11.15 o 
  -3 -13   5       49.39       36.98     10.01 o 
  -2 -13   5       14.20        4.60      8.10 o 
  -1 -13   5       16.56       10.29      7.24 o 
   0 -13   5      103.00      102.88     14.01 o 
   1 -13   5      516.84      512.94     29.74 o 
   2 -13   5       67.74       81.88     14.62 o 
   3 -13   5       35.13       20.03      9.34 o 
   4 -13   5       19.05        7.62      7.53 o 
   5 -13   5      209.71      203.81     15.99 o 
   6 -13   5       16.25        9.31     15.45 o 
   7 -13   5      336.36      299.59     28.67 o 
  -8 -12   5       87.19       93.51     14.37 o 
  -7 -12   5       37.19       36.07     10.55 o 
  -6 -12   5      235.27      288.63     35.06 o 
  -5 -12   5      350.41      360.01     22.28 o 
  -4 -12   5      216.64      223.16     19.27 o 
  -3 -12   5      217.96      196.14     18.01 o 
  -2 -12   5      433.12      431.11     22.46 o 
  -1 -12   5       19.24        9.09      7.53 o 
   0 -12   5      102.82       90.42     12.36 o 
   1 -12   5      101.81       86.11     12.32 o 
   2 -12   5      616.37      679.35     33.46 o 
   3 -12   5      215.09      221.74     19.04 o 
   4 -12   5     1017.09     1079.68     42.51 o 
   5 -12   5       12.57       -4.76      5.74 o 
   6 -12   5      830.69      834.13     18.16 o 
   7 -12   5       46.59       48.00     10.81 o 
   8 -12   5      101.82      128.85     20.55 o 
   9 -12   5        1.03       -8.85      8.85 o 
  -9 -11   5        0.75        0.82      6.59 o 
  -8 -11   5      172.66      181.28     18.32 o 
  -7 -11   5       47.06       49.00      9.53 o 
  -6 -11   5      161.53      155.74     13.55 o 
  -5 -11   5      235.25      254.18     21.10 o 
  -4 -11   5      629.91      680.38     22.97 o 
  -3 -11   5       57.38       65.82      9.02 o 
  -2 -11   5      137.90      128.72     14.16 o 
  -1 -11   5      163.58      164.63     16.07 o 
   0 -11   5       11.84       16.45      7.63 o 
   1 -11   5      473.04      483.45     22.65 o 
   2 -11   5      538.26      498.69     27.36 o 
   3 -11   5      127.35      114.03     15.12 o 
   4 -11   5       21.23       11.73      7.79 o 
   5 -11   5      206.44      201.11      9.84 o 
   6 -11   5        2.91       -4.36      4.36 o 
   7 -11   5       96.12       98.01     10.31 o 
   8 -11   5      168.31      159.61     12.53 o 
   9 -11   5      191.79      212.86     21.16 o 
  10 -11   5        9.53        9.73     10.37 o 
 -10 -10   5        7.89        7.08      7.41 o 
  -9 -10   5        1.49        0.30      6.78 o 
  -8 -10   5       91.59       95.71     15.54 o 
  -7 -10   5      702.70      773.30     27.64 o 
  -6 -10   5       41.23       49.26     14.46 o 
  -5 -10   5      185.82      179.59     13.56 o 
  -4 -10   5      136.90      128.64     16.13 o 
  -3 -10   5      113.59       86.34      9.60 o 
  -2 -10   5      484.73      442.61     25.76 o 
  -1 -10   5      482.19      414.69     20.23 o 
   0 -10   5      369.81      380.31     59.36 o 
   1 -10   5       42.06       41.36      8.39 o 
   2 -10   5      187.29      266.93     19.06 o 
   3 -10   5        5.90        5.66      4.87 o 
   4 -10   5      653.72      715.16     23.12 o 
   5 -10   5      304.77      289.16     10.34 o 
   6 -10   5      910.80      990.04     18.15 o 
   7 -10   5       68.66       63.13      7.20 o 
   8 -10   5      244.68      260.33     14.27 o 
   9 -10   5       61.98       63.85     12.21 o 
  10 -10   5        0.13       -8.57     12.49 o 
  11 -10   5        3.60        8.17     18.04 o 
 -10  -9   5        5.02        1.08      6.24 o 
  -9  -9   5       29.28       28.84     11.01 o 
  -8  -9   5      331.62      367.99     17.44 o 
  -7  -9   5      125.88      138.98     11.80 o 
  -6  -9   5      708.64      740.00     23.53 o 
  -5  -9   5       51.05       40.72      7.48 o 
  -4  -9   5      219.78      199.40     12.56 o 
  -3  -9   5      231.48      256.07     19.04 o 
  -2  -9   5       70.97       58.61      7.82 o 
  -1  -9   5      221.10      142.52     15.83 o 
   0  -9   5      262.92      299.28     16.89 o 
   1  -9   5      790.98      776.51     20.25 o 
   2  -9   5       33.41       31.62      6.24 o 
   3  -9   5      711.98      732.52     63.26 o 
   4  -9   5        3.97        8.40      4.41 o 
   5  -9   5       44.52       54.56      5.52 o 
   6  -9   5       76.28       81.52      6.64 o 
   7  -9   5       20.87       22.13      7.15 o 
   8  -9   5      195.32      184.14     12.42 o 
   9  -9   5      296.40      301.42     19.24 o 
  10  -9   5       21.63       11.17     10.29 o 
  11  -9   5      268.15      275.57     21.58 o 
  12  -9   5        6.38        7.45     10.91 o 
 -12  -8   5        2.73       10.37     10.89 o 
 -10  -8   5        8.03        5.95     10.59 o 
  -9  -8   5      254.05      252.33     36.44 o 
  -8  -8   5       64.64       63.99      9.88 o 
  -7  -8   5       96.80       91.78      9.60 o 
  -6  -8   5       10.69       16.76      8.58 o 
  -5  -8   5       32.91       19.89      6.09 o 
  -4  -8   5       43.01       35.06      6.77 o 
  -3  -8   5      960.56      931.53     33.36 o 
  -2  -8   5      469.75      455.58     16.19 o 
  -1  -8   5       96.09      118.88      8.62 o 
   0  -8   5       28.06       47.99      6.26 o 
   1  -8   5       78.82       68.34      7.01 o 
   2  -8   5      266.61      244.10     12.61 o 
   3  -8   5      358.43      313.97     33.62 o 
   4  -8   5     1223.74     1257.14     24.21 o 
   5  -8   5       44.34       47.86      5.19 o 
   6  -8   5        1.52       11.26      4.21 o 
   7  -8   5       26.96       22.68      5.02 o 
   8  -8   5      435.58      440.17     16.45 o 
   9  -8   5      179.04      172.29     19.29 o 
  10  -8   5      171.03      166.08     16.44 o 
  11  -8   5        0.06       -4.13      8.12 o 
  12  -8   5      140.31      138.88     16.94 o 
  13  -8   5        0.07       -4.63     11.33 o 
 -12  -7   5       37.89       41.59      9.88 o 
 -11  -7   5       22.41       21.45     10.59 o 
 -10  -7   5      279.21      311.75     15.40 o 
  -9  -7   5      152.07      145.71     11.06 o 
  -8  -7   5     2847.23     2946.93     50.65 o 
  -7  -7   5       89.46       89.48     13.06 o 
  -6  -7   5      366.70      393.82     25.51 o 
  -5  -7   5      529.06      495.05     17.12 o 
  -4  -7   5       18.29       10.11      5.08 o 
  -3  -7   5       16.57       12.58      3.44 o 
  -2  -7   5        2.96       10.44      3.59 o 
  -1  -7   5      132.28      108.73      9.47 o 
   0  -7   5      213.38      188.12      9.51 o 
   1  -7   5      529.10      535.62     25.16 o 
   2  -7   5      465.51      522.81     17.60 o 
   3  -7   5      634.88      631.08     16.84 o 
   4  -7   5      675.66      698.98     14.56 o 
   5  -7   5      732.15      751.95     14.21 o 
   6  -7   5     1948.20     2083.79     27.92 o 
   7  -7   5      640.31      693.30     14.33 o 
   8  -7   5       97.76      115.76     10.20 o 
   9  -7   5      766.88      800.95     21.71 o 
  10  -7   5        0.14        0.90      8.53 o 
  11  -7   5      118.98      150.00     21.00 o 
  12  -7   5      120.92      113.48     15.52 o 
  13  -7   5       31.80       33.32     12.85 o 
 -13  -6   5       63.71       71.05     11.54 o 
 -12  -6   5       25.47       39.52      9.47 o 
 -11  -6   5       30.62       26.60      7.67 o 
 -10  -6   5       13.01       10.20      8.71 o 
  -9  -6   5      786.38      773.04     25.88 o 
  -8  -6   5       20.89       17.03      5.23 o 
  -7  -6   5      190.00      183.91     10.47 o 
  -6  -6   5       58.80       63.35      7.00 o 
  -5  -6   5      845.00      817.66     13.70 o 
  -4  -6   5     1062.24     1011.95     15.26 o 
  -3  -6   5     6373.33     6293.39     77.45 o 
  -2  -6   5      538.72      530.09     12.92 o 
  -1  -6   5      819.80      843.82     19.06 o 
   0  -6   5      200.82      180.49      8.91 o 
   1  -6   5      348.58      392.98     12.78 o 
   2  -6   5       15.06        2.77      4.92 o 
   3  -6   5      962.01      981.21     19.28 o 
   4  -6   5     2007.51     2065.21     26.34 o 
   5  -6   5     1496.39     1482.90     21.27 o 
   6  -6   5     3856.33     4068.23     46.17 o 
   7  -6   5      419.30      444.43     13.08 o 
   8  -6   5      775.61      813.85     20.74 o 
   9  -6   5      383.43      425.43     15.49 o 
  10  -6   5      468.81      452.26     29.81 o 
  11  -6   5       91.69       71.17     13.97 o 
  12  -6   5      129.25      131.83     16.05 o 
  13  -6   5        1.63        7.06     16.80 o 
  14  -6   5        0.53       -1.08      9.84 o 
 -13  -5   5        9.04       -0.50      8.89 o 
 -12  -5   5      278.75      313.47     17.28 o 
 -11  -5   5        4.42        0.02      7.48 o 
 -10  -5   5      110.33      104.33      9.04 o 
  -9  -5   5        2.74       -0.19      4.01 o 
  -8  -5   5      384.70      441.55     15.26 o 
  -7  -5   5      182.15      184.27      7.84 o 
  -6  -5   5     5517.88     5337.57     58.98 o 
  -5  -5   5       58.18       62.59      4.60 o 
  -4  -5   5        4.02       10.44      2.65 o 
  -3  -5   5       56.21       60.25      4.00 o 
  -2  -5   5      531.71      447.15      9.65 o 
  -1  -5   5      651.25      614.04      9.88 o 
   0  -5   5     2637.88     2528.87     34.12 o 
   1  -5   5      188.65      185.24      8.69 o 
   2  -5   5     2368.29     2648.92     40.32 o 
   3  -5   5     1275.83     1346.39     18.21 o 
   4  -5   5      348.02      389.56      9.25 o 
   5  -5   5       47.21       57.93      5.15 o 
   6  -5   5        6.83       10.35      3.32 o 
   7  -5   5        1.30       -3.59      3.65 o 
   8  -5   5       22.09       22.05      5.46 o 
   9  -5   5      101.15      130.40     10.04 o 
  10  -5   5       13.47       18.25      8.68 o 
  11  -5   5      355.33      383.84     31.99 o 
  12  -5   5        1.70        2.02      9.46 o 
  13  -5   5       55.10       52.73     12.26 o 
  14  -5   5       56.31       27.09     11.91 o 
 -14  -4   5       87.94       99.12     24.30 o 
 -13  -4   5      503.79      544.01     29.41 o 
 -12  -4   5       34.18       26.29      7.85 o 
 -11  -4   5     1059.48     1054.65     25.27 o 
 -10  -4   5        4.86       -0.97      6.04 o 
  -9  -4   5        5.37        4.17      3.17 o 
  -8  -4   5      100.91       90.98      6.82 o 
  -7  -4   5       20.36       30.56      4.58 o 
  -6  -4   5      218.30      211.35      8.49 o 
  -5  -4   5     4084.62     4170.36     46.85 o 
  -4  -4   5       35.37       42.89      3.74 o 
  -3  -4   5       13.33       10.98      2.63 o 
  -2  -4   5        5.57        2.22      2.48 o 
  -1  -4   5      100.57       88.06      4.57 o 
   0  -4   5        0.43       -1.26      2.68 o 
   1  -4   5     1294.36     1438.48     25.90 o 
   2  -4   5      311.92      336.27     10.00 o 
   3  -4   5      479.63      493.08      8.75 o 
   4  -4   5      286.53      306.50      7.46 o 
   5  -4   5      525.62      523.81      9.04 o 
   6  -4   5      722.94      818.34     12.07 o 
   7  -4   5     1287.96     1450.31     17.78 o 
   8  -4   5       60.53       67.23      6.48 o 
   9  -4   5       11.75       10.90      4.29 o 
  10  -4   5        4.39        1.20      6.19 o 
  11  -4   5        3.63        6.20      9.31 o 
  12  -4   5      197.88      179.13     19.24 o 
  13  -4   5      267.07      229.00     36.99 o 
  14  -4   5      219.66      210.91     19.64 o 
  15  -4   5       62.23       40.30     16.12 o 
 -14  -3   5       36.44       50.65     17.51 o 
 -13  -3   5        5.26        4.53      9.05 o 
 -12  -3   5       93.32       85.28     14.43 o 
 -11  -3   5        2.94        1.59      4.65 o 
 -10  -3   5       53.94       52.37      6.25 o 
  -9  -3   5      109.90      101.30      9.43 o 
  -8  -3   5     3173.25     3100.58     35.06 o 
  -7  -3   5        3.59        3.77      3.16 o 
  -6  -3   5     1762.14     1673.98     25.93 o 
  -5  -3   5       42.34       45.96      4.53 o 
  -4  -3   5      580.12      671.09     13.05 o 
  -3  -3   5        0.30       -1.61      1.76 o 
  -2  -3   5       99.24       49.48      3.58 o 
  -1  -3   5      524.49      527.92      9.28 o 
   0  -3   5     5498.08     6381.06     66.04 o 
   1  -3   5     3139.22     3305.37     49.83 o 
   2  -3   5     3275.91     3544.76     34.83 o 
   3  -3   5       85.15       99.54      3.93 o 
   4  -3   5       34.20       28.10      3.21 o 
   5  -3   5        1.66        3.98      2.21 o 
   6  -3   5      511.90      533.75      8.78 o 
   7  -3   5       30.93       40.97      3.58 o 
   8  -3   5       19.91       16.60      2.97 o 
   9  -3   5       33.32       34.61      4.82 o 
  10  -3   5       90.13      102.35      9.99 o 
  11  -3   5       26.03       17.58      7.24 o 
  12  -3   5      118.39      119.31     11.59 o 
  13  -3   5       72.90       80.53     10.69 o 
  14  -3   5       23.45        4.16      9.35 o 
  15  -3   5       13.57        0.77      6.50 o 
 -14  -2   5       11.31        3.54     19.68 o 
 -13  -2   5      391.33      324.24     25.64 o 
 -12  -2   5      136.03      149.79     12.55 o 
 -11  -2   5      698.24      666.42     16.95 o 
 -10  -2   5        1.53       -2.25      4.12 o 
  -9  -2   5     1452.19     1260.77     22.51 o 
  -8  -2   5        3.30        4.04      2.90 o 
  -7  -2   5     1392.63     1388.39     19.18 o 
  -6  -2   5       17.78       25.71      3.52 o 
  -5  -2   5        7.59       27.73      3.73 o 
  -4  -2   5        7.49        8.82      2.69 o 
  -3  -2   5       74.01      117.16      5.08 o 
  -2  -2   5       71.18       68.42      3.60 o 
  -1  -2   5      144.20      127.82      3.91 o 
   0  -2   5       34.92       33.75      2.64 o 
   1  -2   5     2455.65     2680.20     95.18 o 
   2  -2   5       23.07       17.44      2.17 o 
   3  -2   5      951.08     1215.57     18.22 o 
   4  -2   5      102.87      107.01      4.42 o 
   5  -2   5     1088.23     1254.85     17.26 o 
   6  -2   5        4.49        1.20      2.01 o 
   7  -2   5     1926.36     2174.14     20.32 o 
   8  -2   5      192.18      226.80      5.85 o 
   9  -2   5      111.45      117.42      7.17 o 
  10  -2   5      207.80      216.24     11.44 o 
  11  -2   5      346.01      336.05     13.67 o 
  12  -2   5       99.81       98.46     13.73 o 
  13  -2   5        6.04        0.24      5.84 o 
  14  -2   5       20.06       10.62      9.54 o 
  15  -2   5       32.49       10.21     24.64 o 
  16  -2   5      345.45      388.28     24.98 o 
 -15  -1   5      117.39      143.76     12.98 o 
 -14  -1   5       43.62       36.59      8.45 o 
 -13  -1   5        0.11       -3.86      6.04 o 
 -12  -1   5       68.75       84.14      9.21 o 
 -11  -1   5       14.69        4.47      3.42 o 
 -10  -1   5       66.24       63.15      6.73 o 
  -9  -1   5        3.12        6.52      4.39 o 
  -8  -1   5      325.91      251.50      8.03 o 
  -7  -1   5        5.08        9.91      2.52 o 
  -6  -1   5       41.54       61.98      4.61 o 
  -5  -1   5        2.21        2.56      2.82 o 
  -4  -1   5      205.73      182.89      6.44 o 
  -3  -1   5       95.53      105.09      5.01 o 
  -2  -1   5      662.56      689.52     11.63 o 
  -1  -1   5      152.86      121.40      3.79 o 
   0  -1   5     1833.46     1813.02     18.02 o 
   1  -1   5      603.57      673.64     12.15 o 
   2  -1   5       26.12       47.30      2.78 o 
   3  -1   5      164.05      185.91      3.95 o 
   4  -1   5       38.32       52.77      2.86 o 
   5  -1   5       34.73       31.40      2.74 o 
   6  -1   5       74.88      102.54      3.82 o 
   7  -1   5      135.06      149.21      4.75 o 
   8  -1   5      291.67      320.67      6.66 o 
   9  -1   5       26.00       26.13      6.08 o 
  10  -1   5       99.09       95.95      8.05 o 
  11  -1   5       88.59       83.11      9.40 o 
  12  -1   5        6.22        5.04      6.64 o 
  13  -1   5      100.29       96.15     18.68 o 
  14  -1   5       84.39       68.91     12.69 o 
  15  -1   5      980.80     1009.89     41.25 o 
  16  -1   5       53.27       44.69     12.64 o 
 -15   0   5      318.34      338.85     17.36 o 
 -14   0   5       47.13       40.15      6.11 o 
 -13   0   5       53.11       49.23      6.87 o 
 -12   0   5        4.13        1.29      5.27 o 
 -11   0   5      276.98      261.90     23.62 o 
 -10   0   5       31.51       27.44      5.91 o 
  -9   0   5     2340.02     2044.08     38.61 o 
  -8   0   5        9.09        2.11      3.98 o 
  -7   0   5      115.38       88.25      4.50 o 
  -6   0   5        7.28        5.63      2.09 o 
  -5   0   5      278.91      254.22      6.00 o 
  -4   0   5        3.72        6.48      2.84 o 
  -3   0   5     6058.83     6481.35     73.47 o 
  -2   0   5      114.40      117.03      3.63 o 
  -1   0   5     1077.28     1275.92     13.32 o 
   0   0   5        6.00        2.47      1.53 o 
   1   0   5      556.08      604.57     12.21 o 
   2   0   5      160.65      179.48      4.11 o 
   3   0   5       58.79       57.57      3.11 o 
   4   0   5       40.19       53.15      2.70 o 
   5   0   5      650.08      699.83      9.25 o 
   6   0   5      368.01      423.37      9.72 o 
   7   0   5      564.88      603.49      8.86 o 
   8   0   5      398.60      417.77      6.89 o 
   9   0   5       23.17       27.18      4.32 o 
  10   0   5        0.01        3.21      3.83 o 
  11   0   5       11.88        2.69      6.04 o 
  12   0   5        5.48        0.56      6.39 o 
  13   0   5       56.45       69.60      9.88 o 
  14   0   5      312.69      326.97     17.51 o 
  15   0   5        0.42       -3.68      8.08 o 
  16   0   5       15.43       -7.95      7.95 o 
 -15   1   5      208.31      203.72     21.67 o 
 -14   1   5      390.72      428.62     13.57 o 
 -13   1   5       95.14      102.54     11.07 o 
 -12   1   5       74.44       99.23      6.64 o 
 -11   1   5        7.21        8.92      4.58 o 
 -10   1   5      368.20      304.57     12.90 o 
  -9   1   5       35.29       31.26      5.92 o 
  -8   1   5      599.94      341.65     18.04 o 
  -7   1   5       42.54       31.27      3.16 o 
  -6   1   5      349.03      475.44      9.24 o 
  -5   1   5        0.12       -1.55      1.55 o 
  -4   1   5     1713.78     1864.61     23.39 o 
  -3   1   5      236.71      281.00     29.75 o 
  -2   1   5     6651.34     7492.64     94.97 o 
  -1   1   5       37.74       26.27      4.09 o 
   0   1   5       87.13       85.56      3.51 o 
   1   1   5        0.53       -1.16      1.16 o 
   2   1   5     3449.08     3886.78     44.27 o 
   3   1   5      200.12      215.42      4.37 o 
   4   1   5      476.24      480.46      5.97 o 
   5   1   5        0.11        0.26      1.44 o 
   6   1   5     4680.67     5223.18     39.38 o 
   7   1   5      253.85      255.96      4.80 o 
   8   1   5       13.71       12.25      2.22 o 
   9   1   5       19.29       14.28      2.87 o 
  10   1   5      363.70      347.01     11.44 o 
  11   1   5        0.10       -4.91      6.57 o 
  12   1   5       42.28       54.70     10.16 o 
  13   1   5      212.67      196.13     13.71 o 
  14   1   5      255.33      253.78     16.07 o 
  15   1   5        0.02       -1.71      9.99 o 
  16   1   5      217.42      200.20     15.96 o 
 -15   2   5       47.28       55.10     10.02 o 
 -14   2   5        0.68        8.08      5.14 o 
 -13   2   5       14.79       21.06      5.11 o 
 -12   2   5        4.47        7.16      4.11 o 
 -11   2   5      426.36      372.99     10.57 o 
 -10   2   5       90.15       92.22      7.12 o 
  -9   2   5      385.60      365.64      8.84 o 
  -8   2   5        0.45       -2.17      4.89 o 
  -7   2   5        6.27        2.84      1.39 o 
  -6   2   5      104.15      110.74      4.53 o 
  -5   2   5     1171.05     1420.02     26.28 o 
  -4   2   5      134.58      138.00      5.22 o 
  -3   2   5      437.81      444.28     11.82 o 
  -2   2   5      108.31      119.06      6.82 o 
  -1   2   5        3.97        3.07      3.48 o 
   0   2   5       90.08       74.36      9.78 o 
   1   2   5     1476.94     1773.12     16.61 o 
   2   2   5        0.72        1.65      1.34 o 
   3   2   5     1025.48     1275.16     11.67 o 
   4   2   5       63.53       79.57      2.67 o 
   5   2   5       89.42      114.53      3.27 o 
   6   2   5     1925.80     1988.18     16.98 o 
   7   2   5       25.94       44.04      2.44 o 
   8   2   5        2.50        2.46      1.49 o 
   9   2   5      151.71      159.17      5.38 o 
  10   2   5       42.10       39.77      4.76 o 
  11   2   5      158.09      181.32      8.66 o 
  12   2   5      421.18      403.11     22.12 o 
  13   2   5      312.74      319.42     15.95 o 
  14   2   5        9.17       10.52      8.70 o 
  15   2   5        0.02        2.30      7.69 o 
  16   2   5      128.85      128.04     13.46 o 
 -15   3   5      148.45      139.79     14.88 o 
 -14   3   5       15.47       22.06      6.11 o 
 -13   3   5        2.21        6.51      4.79 o 
 -12   3   5       11.83       18.00      4.85 o 
 -11   3   5       13.75        9.17      4.19 o 
 -10   3   5      308.01      292.36     13.55 o 
  -9   3   5      293.40      222.45      8.38 o 
  -8   3   5       32.49       30.94      5.29 o 
  -7   3   5      833.55      790.73     22.99 o 
  -6   3   5     5345.78     5452.51     73.83 o 
  -5   3   5       19.88       25.60      2.32 o 
  -4   3   5     2073.43     2310.83     27.86 o 
  -3   3   5      321.91      324.42      5.24 o 
  -2   3   5     3351.78     3475.20     39.81 o 
  -1   3   5       24.93       32.84      1.95 o 
   0   3   5      173.06      168.46      2.92 o 
   1   3   5     1045.39     1043.54     10.16 o 
   2   3   5     7609.18     8299.58     68.69 o 
   3   3   5      387.30      415.12      8.30 o 
   4   3   5     3593.95     3814.67     30.16 o 
   5   3   5      779.73      887.24      9.13 o 
   6   3   5     1147.80     1370.28     14.86 o 
   7   3   5       93.95      106.09      3.16 o 
   8   3   5        9.16       18.31      2.05 o 
   9   3   5       44.78       44.51      3.48 o 
  10   3   5        0.70        6.29      2.41 o 
  11   3   5       80.83       80.07      6.16 o 
  12   3   5      207.26      223.12     11.50 o 
  13   3   5      919.24      923.02     22.03 o 
  14   3   5     1716.24     1744.16     34.88 o 
  15   3   5      155.10      173.92     14.28 o 
  16   3   5       47.80       42.54      9.96 o 
 -15   4   5       63.27       47.70      9.95 o 
 -14   4   5        8.61        8.58      5.83 o 
 -13   4   5       66.30       58.44      6.89 o 
 -12   4   5       10.76       13.59      6.07 o 
 -11   4   5       11.25       13.64      4.47 o 
 -10   4   5      221.04      202.14     11.84 o 
  -9   4   5      331.20      280.47     22.47 o 
  -8   4   5     1637.19     1551.78     34.36 o 
  -7   4   5     6443.60     6351.87     82.42 o 
  -6   4   5      825.54      829.37     11.37 o 
  -5   4   5      379.87      389.48      6.34 o 
  -4   4   5      250.92      237.82      4.50 o 
  -3   4   5     1042.21     1128.50     26.52 o 
  -2   4   5      187.63      208.46      4.30 o 
  -1   4   5       88.69       79.35      2.29 o 
   0   4   5      201.10      202.78      3.90 o 
   1   4   5     7644.30     8096.95     63.42 o 
   2   4   5      147.91      152.85      3.67 o 
   3   4   5     4944.07     5364.71     54.33 o 
   4   4   5     1387.15     1370.06     13.62 o 
   5   4   5       37.68       11.26      1.69 o 
   6   4   5       30.58       41.82      2.63 o 
   7   4   5       12.04       13.07      1.58 o 
   8   4   5        2.17        3.59      2.17 o 
   9   4   5       31.51       16.98      2.51 o 
  10   4   5       72.37       60.32      3.77 o 
  11   4   5       53.78       60.35      5.65 o 
  12   4   5       86.17       80.96      8.07 o 
  13   4   5      122.10      115.02      9.46 o 
  14   4   5        7.05       -3.52      5.94 o 
  15   4   5       52.35       44.47      8.21 o 
  16   4   5      318.55      270.60     23.02 o 
 -15   5   5      182.99      221.60     26.94 o 
 -14   5   5      351.61      364.68     20.87 o 
 -13   5   5       33.88       31.48      6.97 o 
 -12   5   5        9.65        4.86      4.33 o 
 -11   5   5        4.26       -1.93      4.26 o 
 -10   5   5     1172.64     1076.63     19.99 o 
  -9   5   5        4.93       -4.05      4.05 o 
  -8   5   5     2618.83     2465.90     37.71 o 
  -7   5   5      830.25      805.03     16.52 o 
  -6   5   5      140.70      139.86      5.67 o 
  -5   5   5        0.97       -1.05      1.61 o 
  -4   5   5     3761.21     3630.30     34.10 o 
  -3   5   5      348.13      337.47      7.33 o 
  -2   5   5      151.28      135.75      3.09 o 
  -1   5   5        2.30        1.88      1.18 o 
   0   5   5     4589.28     4616.63     39.61 o 
   1   5   5      713.81      688.59      7.82 o 
   2   5   5      257.52      319.50      4.93 o 
   3   5   5       24.00       12.54      1.62 o 
   4   5   5       33.29       33.27      2.23 o 
   5   5   5      542.56      524.44      8.13 o 
   6   5   5     3045.54     3119.16     27.56 o 
   7   5   5      269.54      269.55      4.50 o 
   8   5   5     1431.98     1438.10     17.36 o 
   9   5   5       11.82       14.30      2.19 o 
  10   5   5       49.02       35.97      4.71 o 
  11   5   5      242.23      222.25      8.86 o 
  12   5   5     1028.28      998.98     21.44 o 
  13   5   5      101.58       94.03      8.91 o 
  14   5   5       62.70       57.94     10.10 o 
  15   5   5      339.95      366.76     20.01 o 
  16   5   5        1.27       -0.46     11.46 o 
 -14   6   5       42.94       32.39      9.38 o 
 -13   6   5        4.95       12.49      5.77 o 
 -12   6   5        9.71       11.81      5.47 o 
 -11   6   5        6.23       -2.25      4.13 o 
 -10   6   5      529.37      497.80     13.41 o 
  -9   6   5     1012.70     1072.27     21.96 o 
  -8   6   5      236.06      255.92     10.03 o 
  -7   6   5      502.62      425.09     12.65 o 
  -6   6   5       20.60       18.37      2.62 o 
  -5   6   5      374.46      421.14      8.08 o 
  -4   6   5        1.96        0.08      0.92 o 
  -3   6   5      670.57      736.66      8.85 o 
  -2   6   5       18.17       14.33      1.52 o 
  -1   6   5     1071.34     1082.46     13.02 o 
   0   6   5      546.66      490.53      6.84 o 
   1   6   5     1846.09     1886.94     18.32 o 
   2   6   5      240.95      217.02      4.09 o 
   3   6   5      496.12      462.75      7.50 o 
   4   6   5       21.08       22.68      1.97 o 
   5   6   5       11.23       22.76      1.92 o 
   6   6   5        0.03        0.19      1.27 o 
   7   6   5      224.12      230.85      7.95 o 
   8   6   5      651.76      645.03      9.64 o 
   9   6   5      512.05      482.05     11.13 o 
  10   6   5       94.60       98.55      9.53 o 
  11   6   5      333.51      312.67     10.97 o 
  12   6   5      363.25      347.06     17.92 o 
  13   6   5      136.70      131.80     12.61 o 
  14   6   5      300.06      310.32     18.95 o 
  15   6   5        1.77        3.51     11.50 o 
  16   6   5       77.64       46.51     20.48 o 
 -14   7   5        9.61        2.01      7.99 o 
 -13   7   5       70.01       84.46      9.32 o 
 -12   7   5      233.17      253.47     12.66 o 
 -11   7   5      531.64      520.09     16.26 o 
 -10   7   5       83.17       53.71      7.90 o 
  -9   7   5       19.90       15.25      5.44 o 
  -8   7   5      194.01      176.46     10.63 o 
  -7   7   5      652.95      668.06     15.26 o 
  -6   7   5       24.26       33.29      3.02 o 
  -5   7   5       59.83       64.53      2.82 o 
  -4   7   5      494.35      547.86      6.38 o 
  -3   7   5      407.47      436.48      6.07 o 
  -2   7   5     4744.86     4937.47     39.71 o 
  -1   7   5       36.21       30.08      2.14 o 
   0   7   5      667.20      706.71      8.50 o 
   1   7   5       22.13       15.05      1.51 o 
   2   7   5      569.99      470.59      6.33 o 
   3   7   5        4.23        0.94      1.25 o 
   4   7   5     1984.26     2117.60     25.21 o 
   5   7   5      221.42      254.45      5.05 o 
   6   7   5      932.13      856.62     11.19 o 
   7   7   5       54.46       54.61      2.96 o 
   8   7   5      347.15      314.74      7.78 o 
   9   7   5       78.95       69.58      8.01 o 
  10   7   5       65.04       54.00      5.76 o 
  11   7   5        1.38        5.59      4.02 o 
  12   7   5       16.32       22.29      5.38 o 
  13   7   5       81.25       96.66     11.53 o 
  14   7   5       27.85       34.08     10.17 o 
  15   7   5       69.36       50.22     13.60 o 
  16   7   5        0.15       10.89     12.62 o 
 -14   8   5       16.43       30.40     10.43 o 
 -13   8   5       90.29      109.84     12.25 o 
 -12   8   5      343.06      391.11     16.05 o 
 -11   8   5        0.01        3.30      5.08 o 
 -10   8   5      421.96      434.95     14.70 o 
  -9   8   5        0.01       -4.89      4.89 o 
  -8   8   5       21.37       33.85      6.41 o 
  -7   8   5      328.61      356.67     11.27 o 
  -6   8   5      171.43      161.55      5.05 o 
  -5   8   5        7.84        6.83      3.24 o 
  -4   8   5      442.83      411.69      6.28 o 
  -3   8   5      121.37      124.99      3.62 o 
  -2   8   5        6.52        8.09      1.60 o 
  -1   8   5     1193.94     1204.03     12.82 o 
   0   8   5        2.73        1.44      1.30 o 
   1   8   5        0.29        0.55      1.23 o 
   2   8   5      340.52      316.68      5.07 o 
   3   8   5      243.46      174.51      4.13 o 
   4   8   5      179.34      190.66      4.24 o 
   5   8   5      941.25      953.60     13.86 o 
   6   8   5       52.82       40.44      2.83 o 
   7   8   5     1760.02     1831.86     25.08 o 
   8   8   5       35.66       37.66      5.50 o 
   9   8   5      213.56      198.96     14.55 o 
  10   8   5      100.06      106.71      7.72 o 
  11   8   5       50.96       58.51      8.52 o 
  12   8   5       38.63       36.93      6.77 o 
  13   8   5       74.76       66.29     15.14 o 
  14   8   5      462.87      438.07     21.05 o 
  15   8   5      957.03      940.17     43.10 o 
 -13   9   5       62.33       52.83     11.13 o 
 -12   9   5       25.26       28.25      7.40 o 
 -11   9   5      138.17      117.96     14.14 o 
 -10   9   5       30.58       31.35     10.21 o 
  -9   9   5       75.80       72.52      8.85 o 
  -8   9   5       14.46       18.33      5.90 o 
  -7   9   5       45.54       53.99      6.27 o 
  -6   9   5        0.45        6.13      3.39 o 
  -5   9   5      168.34      155.08      5.39 o 
  -4   9   5      391.09      410.68      9.39 o 
  -3   9   5      301.64      279.31      5.54 o 
  -2   9   5      725.20      697.13      9.73 o 
  -1   9   5      267.08      260.80      5.35 o 
   0   9   5       42.99       84.73      3.39 o 
   1   9   5      166.98      168.99      4.23 o 
   2   9   5     2660.30     2813.73     23.58 o 
   3   9   5      312.30      343.72      6.33 o 
   4   9   5     1622.27     1602.55     21.11 o 
   5   9   5        3.96        0.23      1.63 o 
   6   9   5     2801.72     2689.44     31.71 o 
   7   9   5        7.61        3.71      4.31 o 
   8   9   5      710.53      722.84     17.61 o 
   9   9   5       41.63       41.38      5.95 o 
  10   9   5       41.78       39.51      5.53 o 
  11   9   5        1.28        7.37      8.47 o 
  12   9   5      223.08      223.36     14.65 o 
  13   9   5      155.28      141.12     11.03 o 
  14   9   5     1195.13     1236.78     40.67 o 
  15   9   5       60.33       55.20     16.34 o 
 -13  10   5       18.99       18.91      9.56 o 
 -12  10   5      664.54      729.75     21.83 o 
 -11  10   5      156.71      152.08     11.14 o 
 -10  10   5       70.78       87.38      8.29 o 
  -9  10   5      463.59      455.07     55.18 o 
  -8  10   5      237.53      207.39     12.22 o 
  -7  10   5      189.85      140.65      8.09 o 
  -6  10   5     2491.45     2305.27     33.41 o 
  -5  10   5     1323.62     1176.68     17.92 o 
  -4  10   5      636.68      554.32      8.94 o 
  -3  10   5     1082.99      982.43     11.82 o 
  -2  10   5        0.03       -1.52      1.52 o 
  -1  10   5      134.71      141.34      4.31 o 
   0  10   5      283.62      273.45      5.70 o 
   1  10   5     3134.43     3088.35     27.82 o 
   2  10   5       12.32        4.12      1.73 o 
   3  10   5     1917.33     1943.33     25.54 o 
   4  10   5       84.74       80.76      5.17 o 
   5  10   5      138.75      154.24      5.66 o 
   6  10   5      278.60      275.43     10.01 o 
   7  10   5      228.23      217.57      7.73 o 
   8  10   5       10.61        5.79      3.60 o 
   9  10   5      342.62      302.80     11.68 o 
  10  10   5        0.06        1.43      3.52 o 
  11  10   5       12.49       19.59      6.68 o 
  12  10   5       53.21       52.54      9.19 o 
  13  10   5      732.54      802.72     26.39 o 
  14  10   5        9.45        8.83     12.22 o 
  15  10   5        5.27        6.03     12.31 o 
 -13  11   5      179.68      153.44     24.43 o 
 -12  11   5       12.33       23.48      9.95 o 
 -11  11   5        7.60       13.14      6.99 o 
 -10  11   5       48.46       43.68      7.19 o 
  -9  11   5      222.62      211.62     13.33 o 
  -8  11   5      207.96      192.64     12.91 o 
  -7  11   5       22.79       21.68      6.22 o 
  -6  11   5       81.56       54.10      6.95 o 
  -5  11   5       99.86       79.12      8.08 o 
  -4  11   5      546.33      546.33     10.06 o 
  -3  11   5      391.04      361.63      8.03 o 
  -2  11   5      674.24      600.93      9.63 o 
  -1  11   5       42.53       33.53      2.84 o 
   0  11   5      760.10      733.17     10.05 o 
   1  11   5      158.88      154.56      5.07 o 
   2  11   5      409.35      402.57      9.84 o 
   3  11   5      761.60      750.61     13.63 o 
   4  11   5      116.72      100.26      6.27 o 
   5  11   5        7.60        3.60      3.35 o 
   6  11   5      656.90      670.50     15.77 o 
   7  11   5        0.08        0.33      3.81 o 
   8  11   5     1640.28     1514.71     27.99 o 
   9  11   5       62.76       65.93     14.27 o 
  10  11   5     2745.08     2722.86     42.97 o 
  11  11   5       28.39       30.60      5.76 o 
  12  11   5      399.68      403.65     18.30 o 
  13  11   5        1.96        2.38      6.30 o 
  14  11   5      463.72      442.53     26.58 o 
 -12  12   5      172.87      204.35     16.73 o 
 -11  12   5      390.14      404.41     19.76 o 
 -10  12   5       44.05       46.43      9.26 o 
  -9  12   5        0.24        2.00      9.15 o 
  -8  12   5     1044.13     1026.22     25.67 o 
  -7  12   5      434.00      434.89     24.25 o 
  -6  12   5      185.80      182.39     10.35 o 
  -5  12   5      306.39      319.45     10.39 o 
  -4  12   5      601.78      588.74     13.69 o 
  -3  12   5      608.18      585.19     11.55 o 
  -2  12   5     1322.59     1291.46     17.30 o 
  -1  12   5     2683.30     2502.14     36.95 o 
   0  12   5       85.77       89.42      7.21 o 
   1  12   5      141.68      142.43      8.98 o 
   2  12   5      577.60      590.59     12.35 o 
   3  12   5        2.96       -1.46      4.00 o 
   4  12   5       23.25       20.74      2.68 o 
   5  12   5     1073.44     1024.74     24.75 o 
   6  12   5       38.09       38.34      4.35 o 
   7  12   5        6.01        5.34      4.59 o 
   8  12   5        1.71        4.42      4.26 o 
   9  12   5      110.58      116.80      9.14 o 
  10  12   5      294.00      291.47     12.88 o 
  11  12   5      205.96      223.34     14.44 o 
  12  12   5       28.28       19.69      8.16 o 
  13  12   5       85.69       76.75     12.28 o 
  14  12   5      144.43      101.14     24.83 o 
 -11  13   5      228.89      215.01     26.16 o 
 -10  13   5       35.94       32.04     13.29 o 
  -9  13   5      509.77      586.75     19.28 o 
  -8  13   5       20.94       18.11      6.50 o 
  -7  13   5       56.60       57.91      7.67 o 
  -6  13   5      152.04      161.27     10.54 o 
  -5  13   5       49.34       59.97      8.67 o 
  -4  13   5      186.77      186.01     10.60 o 
  -3  13   5       28.47       22.44      4.05 o 
  -2  13   5      325.44      301.30     11.99 o 
  -1  13   5      268.19      239.22     10.24 o 
   0  13   5      337.25      349.65     12.08 o 
   1  13   5     1261.47     1226.40     23.27 o 
   2  13   5     1063.47     1043.00     21.15 o 
   3  13   5       13.12       11.34      2.77 o 
   4  13   5     2015.62     1896.85     30.61 o 
   5  13   5       90.90       84.80      6.12 o 
   6  13   5      485.04      433.03     18.67 o 
   7  13   5        0.39       -0.11      3.75 o 
   8  13   5       26.86       30.79      8.79 o 
   9  13   5       11.17        6.38      5.60 o 
  10  13   5       19.88       15.21      5.50 o 
  11  13   5       30.47       19.15      6.25 o 
  12  13   5      100.88      120.90     21.78 o 
  13  13   5        0.00       -0.64      6.72 o 
 -10  14   5      200.91      279.61     29.14 o 
  -9  14   5       56.40       44.33     22.24 o 
  -8  14   5      362.29      338.00     20.60 o 
  -7  14   5      166.26      170.21     15.72 o 
  -6  14   5      526.94      500.72     22.44 o 
  -5  14   5       85.20       87.02     19.02 o 
  -4  14   5       65.88       41.49      9.01 o 
  -3  14   5      132.96      149.98     10.15 o 
  -2  14   5       15.91       18.43      4.84 o 
  -1  14   5      460.89      463.49     14.62 o 
   0  14   5      588.92      616.56     16.29 o 
   1  14   5       76.72       65.13      6.68 o 
   2  14   5      167.51      145.21      8.89 o 
   3  14   5     1261.07     1182.31     22.88 o 
   4  14   5      335.25      285.36     10.35 o 
   5  14   5      909.83      875.53     24.34 o 
   6  14   5      198.99      200.48     13.67 o 
   7  14   5      334.13      345.17     17.52 o 
   8  14   5       33.24       38.14      6.74 o 
   9  14   5      142.46      138.39     11.74 o 
  10  14   5      114.23       91.49     11.61 o 
  11  14   5      136.35      145.55     14.13 o 
  12  14   5      137.38      144.44     20.80 o 
 -10  15   5       23.34        0.17     10.91 o 
  -9  15   5        9.13        2.24      9.26 o 
  -8  15   5       23.09       29.73     18.98 o 
  -7  15   5        0.16      -16.72     16.72 o 
  -6  15   5       66.68       57.93     20.45 o 
  -5  15   5      238.87      225.40     27.36 o 
  -4  15   5        1.09        1.58      6.30 o 
  -3  15   5       61.64       73.87     14.86 o 
  -2  15   5      515.71      527.56     16.89 o 
  -1  15   5       91.75       99.98      8.96 o 
   0  15   5        9.02       10.84      6.06 o 
   1  15   5       29.29       36.31      6.96 o 
   2  15   5      126.47      147.54      9.52 o 
   3  15   5       40.44       40.52      5.90 o 
   4  15   5      195.41      217.86      9.18 o 
   5  15   5        1.16        2.61      4.20 o 
   6  15   5      386.84      410.43     17.37 o 
   7  15   5       33.24       25.58      7.93 o 
   8  15   5       28.81       36.59      8.83 o 
   9  15   5       87.41       86.77     11.84 o 
  10  15   5       72.35       64.25     10.30 o 
  11  15   5        1.07        6.10      6.04 o 
  -8  16   5        5.16       -4.58     19.29 o 
  -7  16   5       14.68       13.45     18.75 o 
  -6  16   5       77.82       80.03     22.86 o 
  -5  16   5       44.87       24.96     17.83 o 
  -4  16   5      159.08      187.63     16.11 o 
  -3  16   5      227.57      242.24     16.40 o 
  -2  16   5      253.46      263.36     12.71 o 
  -1  16   5        9.51        8.78      5.10 o 
   0  16   5       33.94       36.27     10.70 o 
   1  16   5      363.50      372.29     14.01 o 
   2  16   5      660.96      695.60     17.75 o 
   3  16   5      879.19      874.64     19.04 o 
   4  16   5      268.54      244.15     14.69 o 
   5  16   5        7.03       13.08      9.17 o 
   6  16   5        0.76        0.15      5.20 o 
   7  16   5       37.19       50.67     10.75 o 
   8  16   5       40.75       38.17      8.00 o 
   9  16   5       88.87       71.66     20.52 o 
  10  16   5        0.24        2.61      5.77 o 
  -7  17   5      171.68      165.76     28.51 o 
  -6  17   5       51.61       40.89     21.11 o 
  -5  17   5      273.00      323.60     33.21 o 
  -4  17   5      207.11      232.44     21.62 o 
  -3  17   5      890.44      864.48     44.83 o 
  -2  17   5       13.39       14.43      5.97 o 
  -1  17   5       69.15       70.77     16.51 o 
   0  17   5       75.37       67.04      7.57 o 
   1  17   5       30.73       35.83     12.78 o 
   2  17   5      318.75      304.17     11.99 o 
   3  17   5       31.65       29.40      7.07 o 
   4  17   5        4.07       12.37      5.90 o 
   5  17   5        0.01       -0.24      4.99 o 
   6  17   5      251.54      241.25     17.89 o 
   7  17   5        0.10       -1.26      5.25 o 
   8  17   5       39.66       49.39      9.33 o 
   9  17   5       56.10       56.67     10.28 o 
  -5  18   5        6.10       10.86     17.45 o 
  -4  18   5       79.97       68.28     20.37 o 
  -3  18   5       47.39       38.27      9.93 o 
  -2  18   5        7.71        5.45      7.52 o 
  -1  18   5       36.69       33.12      9.94 o 
   0  18   5      218.38      231.25     12.09 o 
   1  18   5      227.29      217.97     13.35 o 
   2  18   5       11.26       28.07      7.40 o 
   3  18   5      151.14      158.28     13.71 o 
   4  18   5        1.47       -1.55      5.44 o 
   5  18   5       52.97       66.18      9.89 o 
   6  18   5      107.09      111.58     12.61 o 
   7  18   5       47.42       34.21     10.94 o 
  -3  19   5      104.66       92.53     19.21 o 
  -2  19   5       18.83       16.15      9.96 o 
  -1  19   5      137.60      142.91     11.57 o 
   0  19   5       11.87        7.15      5.91 o 
   1  19   5        0.78        8.45      6.80 o 
   2  19   5       40.97       37.64      8.71 o 
   3  19   5       48.94       40.03     12.18 o 
   4  19   5       17.98       16.02      9.37 o 
   5  19   5       21.96       10.75      8.51 o 
  -2 -14   6        0.86      -20.94     21.56 o 
  -1 -14   6      823.82      899.97     35.70 o 
   0 -14   6      247.97      230.71     25.25 o 
   1 -14   6     1333.29     1353.59     54.97 o 
   2 -14   6       47.83       52.37     14.08 o 
   3 -14   6      195.74      197.03     23.29 o 
  -5 -13   6      118.83      128.72     16.62 o 
  -4 -13   6       69.01       49.43     16.87 o 
  -3 -13   6        0.95        0.31      6.52 o 
  -2 -13   6       79.05       89.06     37.65 o 
  -1 -13   6        0.13       -2.60     12.95 o 
   0 -13   6      322.15      314.21     24.00 o 
   1 -13   6       24.39       40.16     11.16 o 
   2 -13   6      432.13      427.35     27.94 o 
   3 -13   6        1.78       -3.54      7.40 o 
   4 -13   6      114.35       98.82     13.11 o 
   5 -13   6        0.01        5.80      7.23 o 
   6 -13   6       20.08       22.76     11.38 o 
  -7 -12   6       64.87       70.73     13.14 o 
  -6 -12   6      524.20      546.56     49.03 o 
  -5 -12   6      192.74      213.96     19.39 o 
  -4 -12   6        3.78       14.97     14.08 o 
  -3 -12   6       30.05       24.16     18.11 o 
  -2 -12   6      196.48      165.26     17.01 o 
  -1 -12   6      253.51      263.32     18.62 o 
   0 -12   6       38.40       13.15     13.24 o 
   1 -12   6      164.40      132.97     17.80 o 
   2 -12   6        8.34       10.06      7.28 o 
   3 -12   6      176.84      155.46     19.00 o 
   4 -12   6       76.47       74.11     19.79 o 
   5 -12   6        2.22       -5.14      5.66 o 
   6 -12   6       47.93       41.70     17.88 o 
   7 -12   6      766.72      825.79     40.31 o 
   8 -12   6        5.85        1.07      8.95 o 
  -8 -11   6      127.63      172.56     18.50 o 
  -7 -11   6      634.17      652.03     29.24 o 
  -6 -11   6      943.41      949.22     35.11 o 
  -5 -11   6     1182.14     1273.46     41.03 o 
  -4 -11   6      690.68      749.91     34.26 o 
  -3 -11   6      199.46      243.61     17.78 o 
  -2 -11   6      637.59      673.67     27.72 o 
  -1 -11   6       22.45       32.08     16.51 o 
   0 -11   6        2.68        4.66      7.76 o 
   1 -11   6       33.04       26.27      8.76 o 
   2 -11   6      654.71      653.79     32.67 o 
   3 -11   6        4.68       15.44      8.15 o 
   4 -11   6        9.14        9.59      7.32 o 
   5 -11   6       24.26       17.08      6.74 o 
   6 -11   6       29.43       16.97      8.29 o 
   7 -11   6       47.84       46.91      8.18 o 
   8 -11   6      154.60      161.91     12.36 o 
   9 -11   6        3.22        4.32     10.43 o 
  -9 -10   6       76.01       74.62     12.66 o 
  -8 -10   6      709.94      770.43     66.05 o 
  -7 -10   6      179.84      205.49     23.50 o 
  -6 -10   6        2.29        0.11      7.34 o 
  -5 -10   6        0.83       -1.36      5.18 o 
  -4 -10   6       71.96       54.39     10.50 o 
  -3 -10   6      249.65      264.00     17.59 o 
  -2 -10   6      210.33      200.72     17.28 o 
  -1 -10   6       61.59       50.18      9.75 o 
   0 -10   6       18.48        7.82      5.84 o 
   1 -10   6      112.08      120.27     13.17 o 
   2 -10   6      122.31      101.84     14.25 o 
   3 -10   6       27.73       26.52      8.77 o 
   4 -10   6      199.64      207.90     10.57 o 
   5 -10   6      171.99      178.13     10.14 o 
   6 -10   6        6.78       -1.99      4.23 o 
   7 -10   6       41.44       34.38      6.19 o 
   8 -10   6       51.04       60.98     13.39 o 
   9 -10   6        5.46        1.24      7.63 o 
  10 -10   6       21.17       39.13     18.90 o 
  11 -10   6       12.83       -0.86     11.65 o 
 -10  -9   6       27.33       49.38     10.49 o 
  -9  -9   6      446.57      478.08     20.05 o 
  -8  -9   6       96.91       90.02     10.61 o 
  -7  -9   6      270.38      312.40     17.61 o 
  -6  -9   6      104.75      124.36     11.40 o 
  -5  -9   6       51.37       49.03      8.73 o 
  -4  -9   6      100.35       77.92     13.30 o 
  -3  -9   6      308.94      300.95     16.38 o 
  -2  -9   6        1.50        0.49      4.68 o 
  -1  -9   6        0.41       12.75      9.00 o 
   0  -9   6      461.54      456.75     21.07 o 
   1  -9   6       62.88       64.57     10.20 o 
   2  -9   6       11.65       18.81     12.00 o 
   3  -9   6       53.65       88.15      9.88 o 
   4  -9   6       12.01        8.58      4.56 o 
   5  -9   6      136.43      143.96      8.02 o 
   6  -9   6      134.09      127.29      7.77 o 
   7  -9   6        0.15        0.94      4.38 o 
   8  -9   6      168.79      173.95     15.25 o 
   9  -9   6        2.82        6.69      8.91 o 
  10  -9   6        0.16       -9.22      9.22 o 
  11  -9   6       22.24        5.34     20.32 o 
 -11  -8   6        0.07       -3.60      9.55 o 
 -10  -8   6       26.78       38.54     10.44 o 
  -9  -8   6        0.42        9.48      6.10 o 
  -8  -8   6       65.53       88.94     16.94 o 
  -7  -8   6       19.63       14.13      5.57 o 
  -6  -8   6       20.35       52.00     13.47 o 
  -5  -8   6       35.54       51.33      7.65 o 
  -4  -8   6       29.83       22.03     10.97 o 
  -3  -8   6       44.66       30.08      6.54 o 
  -2  -8   6        2.58        2.56      4.10 o 
  -1  -8   6      180.29      146.71     10.46 o 
   0  -8   6       77.21       62.94      7.07 o 
   1  -8   6      773.23      656.73     29.52 o 
   2  -8   6     1193.73     1048.40     27.90 o 
   3  -8   6     1618.12     1491.68     61.33 o 
   4  -8   6      154.94      140.06      8.44 o 
   5  -8   6      147.67      145.70      7.60 o 
   6  -8   6       45.13       36.43      5.20 o 
   7  -8   6       94.76       96.25      8.28 o 
   8  -8   6        0.33       -5.99      5.99 o 
   9  -8   6       33.70       44.56      8.25 o 
  10  -8   6       12.92       12.31      9.84 o 
  11  -8   6        0.33       -8.59      8.59 o 
  12  -8   6       34.46       28.97     14.02 o 
 -12  -7   6        1.94       11.88     10.16 o 
 -11  -7   6      526.49      625.54     25.90 o 
 -10  -7   6       13.36       10.20     13.35 o 
  -9  -7   6      495.13      586.03     23.92 o 
  -8  -7   6        4.27        7.75      5.34 o 
  -7  -7   6       16.68       14.65      6.10 o 
  -6  -7   6        0.02        3.20      4.40 o 
  -5  -7   6      512.58      520.02     17.82 o 
  -4  -7   6        0.03       -3.71      3.71 o 
  -3  -7   6       13.30       22.71      9.98 o 
  -2  -7   6        5.95        3.54      2.92 o 
  -1  -7   6        2.29       13.82      4.13 o 
   0  -7   6        0.54       -1.68      3.10 o 
   1  -7   6       70.22       81.24      7.59 o 
   2  -7   6        0.52        1.82      3.84 o 
   3  -7   6      111.43      133.20     12.99 o 
   4  -7   6        8.40        1.60      3.14 o 
   5  -7   6      106.57      138.19      7.27 o 
   6  -7   6     1256.03     1390.67     21.44 o 
   7  -7   6        7.62       13.59      4.87 o 
   8  -7   6      431.57      446.89     16.21 o 
   9  -7   6       89.24      111.55     10.24 o 
  10  -7   6      178.41      167.02     16.44 o 
  11  -7   6        1.99       -8.96     10.14 o 
  12  -7   6       98.35       99.14     14.99 o 
  13  -7   6        1.00       -9.23     22.94 o 
 -12  -6   6      508.48      601.78     21.97 o 
 -11  -6   6       25.40       30.60     12.71 o 
 -10  -6   6       64.29       71.76      8.10 o 
  -9  -6   6        0.59        3.25      4.44 o 
  -8  -6   6      251.85      320.01     21.54 o 
  -7  -6   6        1.10        2.86      5.13 o 
  -6  -6   6        3.43        2.09      3.74 o 
  -5  -6   6      132.16      127.47     10.20 o 
  -4  -6   6     1037.42     1031.75     20.23 o 
  -3  -6   6       89.61       79.62      6.21 o 
  -2  -6   6      115.30      125.89      7.48 o 
  -1  -6   6      357.29      358.15     10.81 o 
   0  -6   6      222.44      247.53     10.83 o 
   1  -6   6      115.72      112.89      8.42 o 
   2  -6   6      265.25      297.34     13.25 o 
   3  -6   6      100.71      109.51      8.44 o 
   4  -6   6        0.65       -0.36      3.19 o 
   5  -6   6        0.25        6.53      4.29 o 
   6  -6   6      457.12      467.59     10.49 o 
   7  -6   6      115.42      118.60      8.46 o 
   8  -6   6      384.13      435.75     14.05 o 
   9  -6   6      720.27      750.14     20.82 o 
  10  -6   6       66.32       56.67     12.28 o 
  11  -6   6        2.26        5.90      8.93 o 
  12  -6   6       86.95      118.94     15.31 o 
  13  -6   6        7.12       14.75     10.36 o 
  14  -6   6       26.29       41.77     13.62 o 
 -13  -5   6      457.06      491.96     30.82 o 
 -12  -5   6       12.11        8.54      8.27 o 
 -11  -5   6        0.12        2.09      6.06 o 
 -10  -5   6        1.46       -5.18      5.18 o 
  -9  -5   6       87.32      105.51      9.50 o 
  -8  -5   6        1.52        3.73      3.71 o 
  -7  -5   6      507.62      531.42     12.16 o 
  -6  -5   6       34.59       33.31      4.05 o 
  -5  -5   6      450.28      406.49      9.70 o 
  -4  -5   6      317.53      299.55      8.15 o 
  -3  -5   6     4846.31     4944.91     55.53 o 
  -2  -5   6      419.22      418.40      9.71 o 
  -1  -5   6     1132.51     1161.50     20.23 o 
   0  -5   6       15.63        9.13      4.39 o 
   1  -5   6      484.64      499.50     22.87 o 
   2  -5   6      176.05      195.74      9.32 o 
   3  -5   6      325.62      323.27      9.60 o 
   4  -5   6        0.84       -1.91      2.93 o 
   5  -5   6      345.43      296.71     10.10 o 
   6  -5   6      196.85      210.07      7.34 o 
   7  -5   6     1189.36     1287.63     20.39 o 
   8  -5   6      130.85      161.48      9.29 o 
   9  -5   6       63.42       67.52      8.35 o 
  10  -5   6      140.33      136.68     14.62 o 
  11  -5   6       25.10       15.83      9.92 o 
  12  -5   6       74.42       68.88     24.73 o 
  13  -5   6      117.60      101.97     15.14 o 
  14  -5   6      189.44      212.81     20.70 o 
 -13  -4   6        3.45        1.99      9.14 o 
 -12  -4   6      220.58      237.50     15.68 o 
 -11  -4   6        6.49       10.98      6.49 o 
 -10  -4   6       13.64       17.51      6.11 o 
  -9  -4   6       64.04       62.77      5.17 o 
  -8  -4   6      109.41       79.46      6.07 o 
  -7  -4   6      128.66      127.17      7.04 o 
  -6  -4   6      801.51      843.66     15.24 o 
  -5  -4   6       20.82       26.06      3.64 o 
  -4  -4   6     8291.23     8473.48     81.66 o 
  -3  -4   6      735.04      724.55     13.28 o 
  -2  -4   6     1801.05     1820.41     23.45 o 
  -1  -4   6       56.35       57.64      4.12 o 
   0  -4   6      299.20      330.71      8.18 o 
   1  -4   6        0.21       -1.77      2.59 o 
   2  -4   6      328.51      306.75     10.67 o 
   3  -4   6       57.75       61.65      3.81 o 
   4  -4   6      314.82      363.28      8.29 o 
   5  -4   6       46.39       41.17      3.76 o 
   6  -4   6       17.89       16.04      4.29 o 
   7  -4   6       84.04       87.58      6.22 o 
   8  -4   6       43.41       44.87      6.79 o 
   9  -4   6      689.27      741.61     16.53 o 
  10  -4   6       17.62       23.93      9.11 o 
  11  -4   6        0.84        2.32      8.02 o 
  12  -4   6        1.94       -3.15      8.28 o 
  13  -4   6        3.52        6.97      9.62 o 
  14  -4   6       16.57        7.89      9.76 o 
  15  -4   6      102.60       87.29     15.15 o 
 -14  -3   6        0.01       -3.48      8.68 o 
 -13  -3   6       57.54       73.90     16.75 o 
 -12  -3   6        3.02        0.25      6.81 o 
 -11  -3   6       56.03       54.74      6.73 o 
 -10  -3   6        9.35        8.57      4.69 o 
  -9  -3   6      743.63      636.85     14.86 o 
  -8  -3   6       72.04       63.49      6.27 o 
  -7  -3   6      967.50      973.57     22.19 o 
  -6  -3   6      104.23      100.45      6.13 o 
  -5  -3   6     1889.29     1859.71     24.97 o 
  -4  -3   6       13.72       20.37      3.05 o 
  -3  -3   6      622.06      577.06     10.52 o 
  -2  -3   6      204.93      226.35      6.38 o 
  -1  -3   6        3.53        9.87      2.98 o 
   0  -3   6       16.86       10.52      2.46 o 
   1  -3   6      818.75      886.40     12.57 o 
   2  -3   6       27.35       25.79      3.62 o 
   3  -3   6       96.30       84.43      3.86 o 
   4  -3   6     1139.23     1197.32     17.26 o 
   5  -3   6      263.24      284.72      6.94 o 
   6  -3   6        5.07        3.00      2.97 o 
   7  -3   6      111.11      151.29      6.49 o 
   8  -3   6      302.36      326.99      8.11 o 
   9  -3   6       73.04       78.93      6.13 o 
  10  -3   6      119.36      115.06     10.51 o 
  11  -3   6      322.44      359.48     16.70 o 
  12  -3   6      300.74      313.30     16.55 o 
  13  -3   6      254.91      255.74     21.31 o 
  14  -3   6      410.71      394.11     23.54 o 
  15  -3   6        4.80        5.14     12.04 o 
 -14  -2   6      158.99      168.74     15.81 o 
 -13  -2   6       42.70       40.59     10.51 o 
 -12  -2   6       53.32       76.84      8.80 o 
 -11  -2   6       25.72       20.00      9.90 o 
 -10  -2   6       53.15       61.18      6.64 o 
  -9  -2   6       15.74       11.24      4.63 o 
  -8  -2   6        2.88       10.72      2.96 o 
  -7  -2   6        6.43        8.97      2.69 o 
  -6  -2   6       76.26       94.11      6.37 o 
  -5  -2   6        4.32        7.44      3.40 o 
  -4  -2   6      217.07      237.87      7.14 o 
  -3  -2   6        5.62        5.54      2.03 o 
  -2  -2   6      488.54      456.59      7.38 o 
  -1  -2   6       36.15       40.82      2.74 o 
   0  -2   6     1770.78     1830.38     20.58 o 
   1  -2   6       95.81       99.35      5.21 o 
   2  -2   6       45.00       53.73      5.08 o 
   3  -2   6     1227.28     1396.17     15.29 o 
   4  -2   6     5179.28     6176.15     50.49 o 
   5  -2   6      137.69      136.19      5.22 o 
   6  -2   6       56.48       54.63      3.86 o 
   7  -2   6      623.58      662.76     11.67 o 
   8  -2   6       54.17       57.60      3.98 o 
   9  -2   6      487.59      527.74     12.17 o 
  10  -2   6      140.30      154.78      9.47 o 
  11  -2   6       21.74       18.75      7.47 o 
  12  -2   6       32.63       11.56      7.22 o 
  13  -2   6      172.46      158.19     17.23 o 
  14  -2   6        3.48       13.17      7.79 o 
  15  -2   6      322.09      336.30     24.23 o 
 -14  -1   6        1.44        0.30      6.79 o 
 -13  -1   6       44.81       44.92     11.99 o 
 -12  -1   6       33.42       25.31      6.86 o 
 -11  -1   6       93.51      120.74     12.91 o 
 -10  -1   6       43.56       41.75      6.88 o 
  -9  -1   6     2646.05     2368.78     35.51 o 
  -8  -1   6        3.27       -2.27      3.80 o 
  -7  -1   6       22.27        6.79      2.78 o 
  -6  -1   6        0.94        4.15      4.19 o 
  -5  -1   6      661.99      566.92     12.38 o 
  -4  -1   6       16.47       12.42      3.26 o 
  -3  -1   6      316.12      329.17      7.71 o 
  -2  -1   6       45.59       46.77      2.59 o 
  -1  -1   6        0.03       -0.09      1.43 o 
   0  -1   6      112.59      108.16      3.79 o 
   1  -1   6     3485.41     3945.24     42.81 o 
   2  -1   6        0.25       -0.24      1.68 o 
   3  -1   6        0.44        6.75      3.61 o 
   4  -1   6      322.82      334.13      6.07 o 
   5  -1   6      103.49      110.65      4.55 o 
   6  -1   6      787.14      821.86     11.10 o 
   7  -1   6      336.52      386.05      6.86 o 
   8  -1   6      516.07      561.57      9.59 o 
   9  -1   6        0.06        2.01      3.38 o 
  10  -1   6      247.39      261.56     12.12 o 
  11  -1   6       40.36       43.24     14.70 o 
  12  -1   6      233.95      246.25     17.39 o 
  13  -1   6       10.69       -1.43      7.02 o 
  14  -1   6      468.51      489.17     24.97 o 
  15  -1   6      183.16      195.29     19.04 o 
  16  -1   6       37.86       27.82     15.38 o 
 -14   0   6       23.95       39.13      8.40 o 
 -13   0   6       34.69       33.24      7.91 o 
 -12   0   6        6.61        5.26      6.04 o 
 -11   0   6       19.66        9.56      7.05 o 
 -10   0   6       58.49       81.81     16.09 o 
  -9   0   6      180.04      130.12      9.02 o 
  -8   0   6       47.65       50.53      6.55 o 
  -7   0   6       95.14       94.09      5.02 o 
  -6   0   6       17.75       10.84      2.75 o 
  -5   0   6        2.69        2.76      2.05 o 
  -4   0   6      262.89      229.85      7.37 o 
  -3   0   6        1.62        3.53      2.08 o 
  -2   0   6       33.78        9.73      1.70 o 
  -1   0   6       88.76      120.17      3.81 o 
   0   0   6      128.59      220.08      4.81 o 
   1   0   6       33.89       27.65      3.53 o 
   2   0   6     6641.62     7353.97     75.75 o 
   3   0   6      377.66      369.31      6.91 o 
   4   0   6      113.00      103.45      4.04 o 
   5   0   6      117.62      135.33      4.93 o 
   6   0   6       78.56      153.35      4.90 o 
   7   0   6      324.71      336.93      6.81 o 
   8   0   6      236.85      226.36      5.70 o 
   9   0   6      191.08      201.92      6.97 o 
  10   0   6        0.02        2.69      4.84 o 
  11   0   6      721.16      667.12     20.52 o 
  12   0   6        7.99        5.79      8.39 o 
  13   0   6      255.37      245.57     23.33 o 
  14   0   6       66.87       79.84     15.55 o 
  15   0   6       35.01       37.47     11.39 o 
  16   0   6      262.63      241.94     20.94 o 
 -14   1   6        2.12        2.32      5.70 o 
 -13   1   6      143.66      140.21     11.69 o 
 -12   1   6        3.75        7.89      5.93 o 
 -11   1   6      203.23      183.53     11.89 o 
 -10   1   6       67.27       64.73     11.19 o 
  -9   1   6      235.58      221.34     14.68 o 
  -8   1   6       13.07       16.93      5.78 o 
  -7   1   6     1124.78     1217.06     18.14 o 
  -6   1   6       20.65       15.58      2.88 o 
  -5   1   6        0.88        2.01      3.81 o 
  -4   1   6       33.16       34.51      3.05 o 
  -3   1   6     5702.36     6269.00     95.52 o 
  -2   1   6      451.58      498.40     11.82 o 
  -1   1   6       89.64       90.74      3.96 o 
   0   1   6      170.62      155.29      6.85 o 
   1   1   6       15.85       14.00      1.82 o 
   2   1   6      215.41      212.09      4.43 o 
   3   1   6      147.41      129.36      4.58 o 
   4   1   6        0.43        1.94      1.14 o 
   5   1   6      593.68      620.02      7.49 o 
   6   1   6      366.27      375.76      5.99 o 
   7   1   6      460.59      453.56      6.88 o 
   8   1   6       97.50       95.60      3.65 o 
   9   1   6      837.04      834.41     15.12 o 
  10   1   6      553.26      550.98     14.48 o 
  11   1   6        4.91        4.10      3.79 o 
  12   1   6       59.19       49.92     11.47 o 
  13   1   6        0.20       -4.78      6.53 o 
  14   1   6      347.27      325.73     17.60 o 
  15   1   6      405.68      412.45     23.86 o 
  16   1   6      389.24      431.29     24.97 o 
 -14   2   6        0.15       -1.26      5.17 o 
 -13   2   6        1.08        3.97      4.42 o 
 -12   2   6      263.77      274.04      9.88 o 
 -11   2   6        7.62        8.95      3.66 o 
 -10   2   6        0.24        6.15      5.37 o 
  -9   2   6       43.96       63.20     12.43 o 
  -8   2   6      716.35      604.71     19.12 o 
  -7   2   6       31.81       16.06      6.84 o 
  -6   2   6     1518.12     1477.67     23.43 o 
  -5   2   6       30.28       36.13      3.32 o 
  -4   2   6        0.28        0.52      2.34 o 
  -3   2   6        0.87       -0.43      1.30 o 
  -2   2   6    12542.77    12943.37    282.24 o 
  -1   2   6      280.07      286.37      8.68 o 
   0   2   6    15228.55    15545.38    208.53 o 
   1   2   6       26.10       24.91      1.91 o 
   2   2   6      819.89      957.36     20.39 o 
   3   2   6       74.99       87.09      2.76 o 
   4   2   6      412.86      343.71      5.34 o 
   5   2   6     1506.79     1569.47     14.54 o 
   6   2   6     1784.51     1792.92     15.99 o 
   7   2   6        0.13       -0.70      1.81 o 
   8   2   6        2.82        0.14      1.75 o 
   9   2   6      182.55      174.77      7.03 o 
  10   2   6      254.39      264.12      9.34 o 
  11   2   6      284.56      290.51      9.88 o 
  12   2   6      568.44      540.59     16.44 o 
  13   2   6       52.00       47.02      8.93 o 
  14   2   6      345.09      332.46     17.16 o 
  15   2   6       97.16       99.85     12.35 o 
  16   2   6        0.03        6.19      9.27 o 
 -14   3   6       98.37      111.99      8.97 o 
 -13   3   6       46.86       55.13      6.62 o 
 -12   3   6      151.11      153.37      8.50 o 
 -11   3   6      251.43      215.69      8.87 o 
 -10   3   6        3.32        7.07      3.52 o 
  -9   3   6        7.97       -2.79      3.08 o 
  -8   3   6      142.85      137.18     15.17 o 
  -7   3   6       41.02       35.76      7.80 o 
  -6   3   6       19.16       13.64      2.11 o 
  -5   3   6      181.42      176.00      5.55 o 
  -4   3   6        0.04       -0.58      7.58 o 
  -3   3   6     1098.93     1090.07     23.55 o 
  -2   3   6        4.20        1.06      2.87 o 
  -1   3   6     1747.88     1748.10     22.28 o 
   0   3   6       13.67       15.96      1.54 o 
   1   3   6     2006.05     1834.21     15.47 o 
   2   3   6      335.99      318.07      5.36 o 
   3   3   6       72.53       85.97      3.04 o 
   4   3   6     1557.86     1641.95     14.95 o 
   5   3   6    25354.34    28222.72    192.80 o 
   6   3   6     4199.99     4378.67     33.42 o 
   7   3   6      679.50      675.26      8.45 o 
   8   3   6      142.60      121.83      3.74 o 
   9   3   6      238.12      252.04      6.84 o 
  10   3   6      210.09      201.10      8.31 o 
  11   3   6       44.64       44.54      5.52 o 
  12   3   6      774.83      776.70     19.99 o 
  13   3   6     1376.19     1330.87     27.21 o 
  14   3   6     1052.76     1026.17     28.26 o 
  15   3   6      142.28      105.74     12.20 o 
  16   3   6      201.89      206.02     15.98 o 
 -14   4   6      101.99      105.45      8.87 o 
 -13   4   6      559.21      587.53     15.78 o 
 -12   4   6      527.23      524.12     14.08 o 
 -11   4   6      223.44      220.34     11.09 o 
 -10   4   6       72.96       54.21      5.49 o 
  -9   4   6      485.15      425.59     13.25 o 
  -8   4   6     4386.80     4299.10     68.54 o 
  -7   4   6      477.19      473.40     11.03 o 
  -6   4   6      396.00      416.31      7.73 o 
  -5   4   6       13.73        8.37      1.45 o 
  -4   4   6     1555.75     1498.81     14.77 o 
  -3   4   6        0.08       -0.92      1.08 o 
  -2   4   6       84.06      101.13      3.96 o 
  -1   4   6       56.47       47.69      2.55 o 
   0   4   6     1765.11     1970.93     16.38 o 
   1   4   6       15.27       20.00      1.68 o 
   2   4   6     1550.34     1542.14     15.58 o 
   3   4   6       69.32       72.57      3.01 o 
   4   4   6     3196.41     3519.09     31.96 o 
   5   4   6      155.97      146.76      4.00 o 
   6   4   6     5869.81     6426.66     47.17 o 
   7   4   6      218.65      234.84      4.93 o 
   8   4   6      505.61      539.03      8.22 o 
   9   4   6       77.51       68.44      3.96 o 
  10   4   6     1801.46     1609.37     21.49 o 
  11   4   6      125.23      137.47      7.44 o 
  12   4   6       42.87       44.40      5.98 o 
  13   4   6      591.75      602.22     17.94 o 
  14   4   6      238.45      235.42     13.43 o 
  15   4   6        0.06       -5.30      6.00 o 
  16   4   6       12.53       19.15      8.91 o 
 -14   5   6        2.67       -2.84     11.10 o 
 -13   5   6       38.25       42.15      6.53 o 
 -12   5   6        0.06       -0.80      3.22 o 
 -11   5   6        3.55        4.36      4.13 o 
 -10   5   6      273.52      247.00     10.18 o 
  -9   5   6      146.57      147.05      8.13 o 
  -8   5   6      125.64      121.63      7.38 o 
  -7   5   6     2395.62     2303.65     48.95 o 
  -6   5   6      702.01      637.43     10.91 o 
  -5   5   6     1266.09     1083.61     13.26 o 
  -4   5   6      723.34      698.80      9.04 o 
  -3   5   6     1758.43     1871.43     38.49 o 
  -2   5   6       10.39        4.19      1.57 o 
  -1   5   6     6855.95     6910.71     54.28 o 
   0   5   6       22.89       19.23      1.75 o 
   1   5   6     2221.37     2600.04     22.54 o 
   2   5   6      122.98      115.11      3.24 o 
   3   5   6      338.42      254.64      5.06 o 
   4   5   6      636.04      638.12      8.69 o 
   5   5   6      185.03      175.89      6.38 o 
   6   5   6        8.87       14.65      2.00 o 
   7   5   6       72.50       71.50      3.17 o 
   8   5   6      116.64      104.38      4.42 o 
   9   5   6       17.09       11.47      2.48 o 
  10   5   6       22.73       34.54      7.26 o 
  11   5   6      170.00      200.99      8.89 o 
  12   5   6      252.22      237.17      9.79 o 
  13   5   6      462.24      423.12     15.31 o 
  14   5   6      423.89      458.75     31.96 o 
  15   5   6      166.35      183.93     15.86 o 
  16   5   6       21.59       26.27     13.32 o 
 -14   6   6        6.40        6.01      8.14 o 
 -13   6   6       70.47       76.73      8.80 o 
 -12   6   6       52.22       93.91     18.34 o 
 -11   6   6      165.92      159.44      9.98 o 
 -10   6   6      467.34      430.35     15.78 o 
  -9   6   6       55.81       69.16     20.57 o 
  -8   6   6      674.26      631.47     17.75 o 
  -7   6   6      892.67      822.68     20.22 o 
  -6   6   6       99.61       92.64      4.63 o 
  -5   6   6        2.88        0.77      2.00 o 
  -4   6   6     1138.23     1098.24     12.99 o 
  -3   6   6       65.62       55.39      2.20 o 
  -2   6   6     1501.74     1591.69     14.91 o 
  -1   6   6        8.28        1.81      1.26 o 
   0   6   6     2107.38     2008.48     19.47 o 
   1   6   6       40.85       45.61      2.35 o 
   2   6   6     1047.65     1180.04     12.14 o 
   3   6   6       36.18       27.77      2.17 o 
   4   6   6     2940.40     2813.68     26.49 o 
   5   6   6      465.30      501.44      7.66 o 
   6   6   6      609.21      666.40      8.50 o 
   7   6   6      103.31       98.57      4.04 o 
   8   6   6     1772.49     1799.68     21.54 o 
   9   6   6        1.22        0.16      1.91 o 
  10   6   6      794.46      734.96     13.46 o 
  11   6   6      225.91      215.82      9.15 o 
  12   6   6       20.33       16.70      4.39 o 
  13   6   6       17.98        6.45      7.89 o 
  14   6   6      386.27      406.51     19.79 o 
  15   6   6       12.76        9.22      9.50 o 
  16   6   6       43.57       70.53     16.12 o 
 -14   7   6       31.62       36.90     10.69 o 
 -13   7   6      141.54      135.35     11.24 o 
 -12   7   6      643.08      662.40     19.34 o 
 -11   7   6      827.50      835.72     21.11 o 
 -10   7   6      108.56      116.21      9.99 o 
  -9   7   6     1114.32     1007.37     25.40 o 
  -8   7   6        1.76        0.17      4.42 o 
  -7   7   6      274.06      311.43     12.33 o 
  -6   7   6      123.17      119.07      5.29 o 
  -5   7   6     1743.41     1738.13     21.82 o 
  -4   7   6      409.14      403.24      5.61 o 
  -3   7   6      839.81      887.35     10.56 o 
  -2   7   6      224.47      200.83      4.35 o 
  -1   7   6      464.92      559.98      7.89 o 
   0   7   6       40.19       31.61      3.72 o 
   1   7   6      250.02      203.42      4.01 o 
   2   7   6        5.34       -0.14      1.46 o 
   3   7   6     1127.78     1156.87     13.10 o 
   4   7   6        3.01        3.28      1.53 o 
   5   7   6       28.91       22.80      2.22 o 
   6   7   6      144.37      137.13      4.15 o 
   7   7   6      712.86      596.05      9.67 o 
   8   7   6      110.85      120.87      7.27 o 
   9   7   6      192.01      199.08      5.32 o 
  10   7   6       57.53       49.49      4.79 o 
  11   7   6       23.58       29.86      5.66 o 
  12   7   6      109.75       98.71      8.74 o 
  13   7   6        1.11        5.23      6.02 o 
  14   7   6       26.27       23.54      9.57 o 
  15   7   6       12.34       13.34     19.42 o 
  16   7   6      110.12      130.46     18.14 o 
 -14   8   6      159.43      131.09     15.97 o 
 -13   8   6        0.09        3.90      8.05 o 
 -12   8   6       31.05       32.51      8.75 o 
 -11   8   6      174.12      205.06     11.52 o 
 -10   8   6     1126.88     1017.98     28.37 o 
  -9   8   6       92.65       98.24      9.25 o 
  -8   8   6      186.73      212.82     18.78 o 
  -7   8   6      212.01      210.10     11.05 o 
  -6   8   6      850.85      829.22     14.68 o 
  -5   8   6      230.54      202.34     12.24 o 
  -4   8   6     2049.78     1947.60     18.36 o 
  -3   8   6       98.52       94.53      3.24 o 
  -2   8   6      291.81      264.12      5.03 o 
  -1   8   6       92.16       69.85      3.22 o 
   0   8   6      521.69      574.43      9.13 o 
   1   8   6       53.01       49.36      2.48 o 
   2   8   6     3136.90     3034.74     26.51 o 
   3   8   6      575.58      577.73      8.30 o 
   4   8   6      255.59      346.44      6.39 o 
   5   8   6        1.37        2.03      1.58 o 
   6   8   6      783.50      901.87     20.17 o 
   7   8   6      455.50      422.54      8.61 o 
   8   8   6     1564.48     1475.72     23.42 o 
   9   8   6       43.56       34.34      5.09 o 
  10   8   6       12.01        6.43      3.66 o 
  11   8   6        0.02        6.66      5.65 o 
  12   8   6      108.65      105.02      9.17 o 
  13   8   6        1.45        8.88      5.53 o 
  14   8   6      262.76      284.59     18.43 o 
  15   8   6       69.84       53.64     16.40 o 
 -13   9   6       26.91       18.91      9.22 o 
 -12   9   6       59.97       67.07      8.95 o 
 -11   9   6      237.63      214.75     12.23 o 
 -10   9   6      251.77      236.72     13.37 o 
  -9   9   6       52.85       39.88      7.21 o 
  -8   9   6       11.63       11.23      5.43 o 
  -7   9   6      834.45      752.75     30.99 o 
  -6   9   6      161.82      154.35      5.82 o 
  -5   9   6      190.00      197.43      6.38 o 
  -4   9   6      323.91      319.23      6.85 o 
  -3   9   6     1332.83     1242.07     13.27 o 
  -2   9   6      225.44      224.66      5.32 o 
  -1   9   6     2118.19     2024.10     20.77 o 
   0   9   6       17.44       10.45      2.56 o 
   1   9   6      704.41      700.34      8.48 o 
   2   9   6      334.47      313.74      6.42 o 
   3   9   6      740.32      737.76      9.81 o 
   4   9   6        3.15        6.45      1.66 o 
   5   9   6     2968.38     2797.23     32.53 o 
   6   9   6       83.77       67.22      4.76 o 
   7   9   6     3292.16     3249.89     38.05 o 
   8   9   6       41.34       48.87      4.77 o 
   9   9   6       36.89       32.06      4.95 o 
  10   9   6       23.27       26.64      4.90 o 
  11   9   6       10.58       14.49      4.53 o 
  12   9   6       28.83       27.97      9.08 o 
  13   9   6      325.97      325.83     14.70 o 
  14   9   6      868.06      890.63     34.71 o 
  15   9   6      329.48      328.95     30.10 o 
 -13  10   6      444.65      476.93     24.79 o 
 -12  10   6      280.90      261.67     14.46 o 
 -11  10   6      614.52      626.79     24.28 o 
 -10  10   6       10.77       17.25      6.81 o 
  -9  10   6      315.58      302.57     14.65 o 
  -8  10   6      201.75      183.79     11.88 o 
  -7  10   6     1030.28      933.39     24.60 o 
  -6  10   6     2404.61     2128.17     31.58 o 
  -5  10   6      305.66      244.82      7.61 o 
  -4  10   6      942.37      799.11     13.85 o 
  -3  10   6      447.65      419.48      7.72 o 
  -2  10   6      680.49      615.52      9.42 o 
  -1  10   6       29.00       33.69      2.67 o 
   0  10   6     1745.16     1751.41     17.89 o 
   1  10   6       85.83       95.78      3.40 o 
   2  10   6     1055.51      959.69     10.58 o 
   3  10   6      120.57      102.62      4.45 o 
   4  10   6      554.32      529.14     11.97 o 
   5  10   6      170.34      157.95      9.67 o 
   6  10   6       64.30       68.06      4.53 o 
   7  10   6        5.34        5.09      3.58 o 
   8  10   6      125.35      125.14      6.71 o 
   9  10   6       27.31       29.34      5.32 o 
  10  10   6      220.48      177.53     12.61 o 
  11  10   6        0.15       10.18      3.76 o 
  12  10   6      479.70      445.17     18.42 o 
  13  10   6       73.56       71.08     11.51 o 
  14  10   6       19.22       29.18     13.08 o 
  15  10   6      176.71      160.20     19.74 o 
 -12  11   6      139.57      174.13     21.19 o 
 -11  11   6        0.10       -1.12      5.95 o 
 -10  11   6        5.53       -2.08      6.12 o 
  -9  11   6       50.17       62.22      8.85 o 
  -8  11   6       37.17       47.34      7.94 o 
  -7  11   6       50.65       40.89      8.42 o 
  -6  11   6      185.37      176.78     13.56 o 
  -5  11   6       42.82       37.82      5.66 o 
  -4  11   6      169.16      155.52      6.53 o 
  -3  11   6      991.20      976.20     13.22 o 
  -2  11   6      189.39      196.52      5.54 o 
  -1  11   6      803.79      778.23     10.70 o 
   0  11   6      121.30      101.65      4.22 o 
   1  11   6     1307.45     1209.82     13.90 o 
   2  11   6        0.58       -1.72      1.72 o 
   3  11   6       37.67       42.39      4.22 o 
   4  11   6      192.41      184.22      7.15 o 
   5  11   6      807.25      796.22     17.30 o 
   6  11   6       14.03       10.49      2.40 o 
   7  11   6       22.54       18.63      4.26 o 
   8  11   6       95.23      113.61      9.59 o 
   9  11   6      666.73      624.60     26.06 o 
  10  11   6      124.06      113.78      8.98 o 
  11  11   6      108.57      104.54     10.68 o 
  12  11   6      101.73      121.33     11.98 o 
  13  11   6       33.23       28.66      8.46 o 
  14  11   6       37.71       20.09      8.27 o 
 -12  12   6        7.64       -3.83     10.70 o 
 -11  12   6      564.89      586.65     23.69 o 
 -10  12   6       25.54       34.34      6.80 o 
  -9  12   6       10.92       10.95      7.40 o 
  -8  12   6      215.93      205.91     12.93 o 
  -7  12   6      151.30      141.07     10.24 o 
  -6  12   6       62.24       40.62      6.65 o 
  -5  12   6       28.39       44.41      5.34 o 
  -4  12   6      136.24      138.13      7.64 o 
  -3  12   6       88.79       80.69      5.13 o 
  -2  12   6     1109.08     1129.09     17.22 o 
  -1  12   6      452.26      456.41      8.76 o 
   0  12   6       52.74       47.16      4.17 o 
   1  12   6      479.45      476.72     13.45 o 
   2  12   6      701.24      747.12     16.93 o 
   3  12   6        1.69       -3.00      3.17 o 
   4  12   6     1333.83     1322.22     23.78 o 
   5  12   6        0.25       -1.92      1.95 o 
   6  12   6        0.88       -2.00      3.43 o 
   7  12   6      204.72      216.67      9.27 o 
   8  12   6        0.18       -1.83      3.43 o 
   9  12   6      109.48      114.87     10.10 o 
  10  12   6      425.79      405.89     14.79 o 
  11  12   6       62.93       63.56      7.71 o 
  12  12   6       58.62       47.06     10.40 o 
  13  12   6       85.68       71.99     12.06 o 
  14  12   6      200.34      184.79     20.96 o 
 -11  13   6       57.35       74.36     11.56 o 
 -10  13   6      325.90      387.05     19.35 o 
  -9  13   6      217.83      231.63     15.47 o 
  -8  13   6       32.89       30.91      6.99 o 
  -7  13   6        7.71        6.08      5.53 o 
  -6  13   6        0.04        1.69      5.31 o 
  -5  13   6        1.38        1.15      3.81 o 
  -4  13   6       51.01       49.56      5.60 o 
  -3  13   6      126.05      130.36      6.36 o 
  -2  13   6        2.45        3.55      6.18 o 
  -1  13   6      338.46      379.10     28.07 o 
   0  13   6      960.18      914.87     19.51 o 
   1  13   6     3800.50     3621.72     50.05 o 
   2  13   6      884.76      838.07     18.68 o 
   3  13   6        0.62        2.14      4.66 o 
   4  13   6       28.01       19.54      4.52 o 
   5  13   6      314.12      303.50     10.86 o 
   6  13   6      179.06      181.78      9.47 o 
   7  13   6        6.91        4.46      4.67 o 
   8  13   6       65.92       50.22      7.21 o 
   9  13   6      222.10      223.23     15.30 o 
  10  13   6      166.08      159.38     18.04 o 
  11  13   6      301.84      363.42     16.21 o 
  12  13   6       28.11       32.12     20.00 o 
  13  13   6       86.92      102.87     14.66 o 
 -10  14   6        0.83       -9.76      9.76 o 
  -9  14   6      141.27      153.66     21.11 o 
  -8  14   6        4.10        2.11     10.47 o 
  -7  14   6      265.26      269.68     38.05 o 
  -6  14   6      353.88      358.09     19.14 o 
  -5  14   6      661.51      642.58     24.04 o 
  -4  14   6      180.30      162.80     14.42 o 
  -3  14   6      100.67      130.03     12.84 o 
  -2  14   6        0.12        5.84      3.85 o 
  -1  14   6      193.43      211.86     11.31 o 
   0  14   6      394.96      393.68     13.10 o 
   1  14   6      105.88       96.89      9.28 o 
   2  14   6       12.54        8.65      4.59 o 
   3  14   6       37.83       42.37      6.65 o 
   4  14   6      123.06      102.35      7.76 o 
   5  14   6       89.45       91.00      7.14 o 
   6  14   6       92.70       82.04      9.41 o 
   7  14   6       27.74       32.42      7.55 o 
   8  14   6        2.74        0.74      4.66 o 
   9  14   6      288.14      272.96     14.33 o 
  10  14   6       80.69       59.29      9.67 o 
  11  14   6       13.07       10.72      5.98 o 
  12  14   6       40.44       35.88     11.62 o 
 -10  15   6        0.20       -9.30      9.30 o 
  -9  15   6       10.20        4.36      9.40 o 
  -8  15   6       37.53       19.08      9.59 o 
  -7  15   6       39.32       26.06     19.23 o 
  -6  15   6       33.20       42.56     18.65 o 
  -5  15   6        4.79       -6.31     14.14 o 
  -4  15   6       85.39       65.77     10.64 o 
  -3  15   6        1.19       18.88      7.56 o 
  -2  15   6      310.02      318.43     13.18 o 
  -1  15   6      152.02      162.46     11.18 o 
   0  15   6       65.76       64.20      9.38 o 
   1  15   6      104.81       92.98      8.19 o 
   2  15   6      149.50      154.05     11.90 o 
   3  15   6        0.01       -3.22      3.78 o 
   4  15   6       22.76       28.87      5.24 o 
   5  15   6       49.63       52.48      5.71 o 
   6  15   6       54.60       45.48      9.90 o 
   7  15   6        0.10        1.92      5.62 o 
   8  15   6      101.28       79.95     10.90 o 
   9  15   6      953.52      913.33     31.33 o 
  10  15   6        0.02       -4.09      4.35 o 
  11  15   6        0.04        1.86     12.94 o 
  -8  16   6        1.79       -6.73     17.70 o 
  -7  16   6       13.16       25.70     18.72 o 
  -6  16   6        1.04       -2.60     17.72 o 
  -5  16   6        0.14       -5.16     15.60 o 
  -4  16   6        0.00        3.01      7.42 o 
  -3  16   6       21.91       19.40      8.33 o 
  -2  16   6        0.62       -3.99      3.99 o 
  -1  16   6       47.02       67.63      8.14 o 
   0  16   6       10.83        6.32      6.83 o 
   1  16   6      176.55      179.20     10.89 o 
   2  16   6       50.52       48.11      9.75 o 
   3  16   6      235.05      235.73     11.37 o 
   4  16   6        0.28       -3.48      3.53 o 
   5  16   6       29.61       30.43      6.55 o 
   6  16   6        0.21        4.57      4.41 o 
   7  16   6       23.68       18.29      6.46 o 
   8  16   6       11.07       10.58      5.69 o 
   9  16   6        0.03        8.73      5.67 o 
  10  16   6        5.50        4.86      6.40 o 
  -7  17   6       32.81       26.62     21.03 o 
  -6  17   6      127.78      221.15     30.37 o 
  -5  17   6       46.46       48.92     19.77 o 
  -4  17   6      513.99      666.37     41.56 o 
  -3  17   6       45.66       32.48     15.25 o 
  -2  17   6       68.10       63.40     16.31 o 
  -1  17   6       62.47       64.03      7.95 o 
   0  17   6       71.84       67.84      7.88 o 
   1  17   6       81.26       76.32      8.09 o 
   2  17   6        3.02       10.96      4.70 o 
   3  17   6        0.57        2.60      4.43 o 
   4  17   6       25.26       21.15      6.28 o 
   5  17   6        0.01        5.10     17.31 o 
   6  17   6       16.88        7.39      5.80 o 
   7  17   6       96.05       94.93     17.15 o 
   8  17   6       41.88       34.19      8.64 o 
   9  17   6        2.46        2.90      5.84 o 
  -6  18   6        5.91        8.48     17.99 o 
  -5  18   6        0.09       17.54     18.92 o 
  -4  18   6       59.41       57.89     20.86 o 
  -3  18   6      100.51      112.46     14.18 o 
  -2  18   6        9.82       -2.36      7.34 o 
  -1  18   6        5.24       10.48      5.75 o 
   0  18   6      145.45      145.37     13.73 o 
   1  18   6       85.57       89.17      8.83 o 
   2  18   6        3.57       -0.12      4.66 o 
   3  18   6        4.22        3.59      6.10 o 
   4  18   6      121.25      114.72     12.25 o 
   5  18   6        0.14       -3.28      5.22 o 
   6  18   6        0.69       -0.20      5.70 o 
   7  18   6        3.25        3.72      6.63 o 
   8  18   6       16.59        3.60      8.55 o 
  -3  19   6        2.85        4.86      8.46 o 
  -2  19   6       54.97       61.27     11.92 o 
  -1  19   6      106.26       82.33     12.43 o 
   0  19   6      133.92      139.32     11.48 o 
   1  19   6       35.98       35.49      6.96 o 
   2  19   6      594.58      712.13     24.83 o 
   3  19   6      177.90      178.45     14.94 o 
   4  19   6      112.57      110.00     12.82 o 
   5  19   6        0.65        8.72      7.22 o 
   6  19   6        0.00      -13.93     20.11 o 
  -3 -13   7       38.80       56.76     12.05 o 
  -2 -13   7       49.24       53.06     12.72 o 
  -1 -13   7        5.92        8.53      7.95 o 
   0 -13   7      111.34      144.33     20.76 o 
   1 -13   7     1147.74     1184.09     50.37 o 
   2 -13   7       63.71       66.16     12.11 o 
   3 -13   7      550.66      595.07     30.52 o 
   4 -13   7      146.39      122.78     30.70 o 
  -5 -12   7       18.57       10.28     13.40 o 
  -4 -12   7      104.21       90.07     13.86 o 
  -3 -12   7       63.64       62.82     11.67 o 
  -2 -12   7       20.56       27.68      9.17 o 
  -1 -12   7       16.31       18.01      8.19 o 
   0 -12   7      325.43      273.63     19.73 o 
   1 -12   7       56.26       35.87     11.18 o 
   2 -12   7       22.10       15.60      7.71 o 
   3 -12   7       13.96       17.97     18.01 o 
   4 -12   7      232.29      279.00     22.29 o 
   5 -12   7       82.04       74.43     17.36 o 
   6 -12   7      156.04      157.30     15.88 o 
  -7 -11   7        4.26        3.06      7.56 o 
  -6 -11   7      264.74      296.90     21.19 o 
  -5 -11   7      505.17      595.44     28.05 o 
  -4 -11   7      110.81      102.99     14.58 o 
  -3 -11   7       15.40       31.88      9.02 o 
  -2 -11   7      206.96      206.80     18.66 o 
  -1 -11   7        0.33       -4.03      5.80 o 
   0 -11   7       21.47       11.26     11.73 o 
   1 -11   7       16.16       20.97      9.24 o 
   2 -11   7      146.55      159.75     16.41 o 
   3 -11   7      123.01      113.15     12.89 o 
   4 -11   7       19.62       24.86      9.76 o 
   5 -11   7       49.63       49.14      8.17 o 
   6 -11   7       10.28       -3.95     10.05 o 
   7 -11   7        9.97        1.86     11.12 o 
   8 -11   7       25.12       13.20      7.23 o 
  -8 -10   7        0.25       -5.61      5.61 o 
  -7 -10   7       79.19       69.05     25.23 o 
  -6 -10   7        0.29       11.73      7.00 o 
  -5 -10   7        0.00       -2.77      5.84 o 
  -4 -10   7        2.74       -4.45      4.82 o 
  -3 -10   7        0.03       14.00     10.41 o 
  -2 -10   7       23.93       31.58      8.69 o 
  -1 -10   7      112.80      126.28     14.83 o 
   0 -10   7       23.16       37.51      8.99 o 
   1 -10   7        0.65       -4.76      4.76 o 
   2 -10   7       23.16       18.29      7.22 o 
   3 -10   7      277.05      273.18     16.89 o 
   4 -10   7      326.20      372.04     14.93 o 
   5 -10   7        4.13        0.01      4.79 o 
   6 -10   7       92.37       86.51      8.41 o 
   7 -10   7      103.51      104.90      8.11 o 
   8 -10   7      403.85      434.85     16.78 o 
   9 -10   7       15.14        7.47      9.39 o 
  10 -10   7       24.02       12.62     10.76 o 
  -9  -9   7        1.70        1.40      6.67 o 
  -8  -9   7       21.37       25.43      8.25 o 
  -7  -9   7        6.73        2.49     10.65 o 
  -6  -9   7        0.05        7.81      7.57 o 
  -5  -9   7      212.47      230.81     16.90 o 
  -4  -9   7       57.72       71.86     15.57 o 
  -3  -9   7       13.55       11.80     17.76 o 
  -2  -9   7      299.69      271.87     17.45 o 
  -1  -9   7      171.93      168.52     16.03 o 
   0  -9   7      119.62      119.12     13.37 o 
   1  -9   7      753.66      678.63     26.45 o 
   2  -9   7      470.80      457.22     36.26 o 
   3  -9   7      115.40      119.96      9.77 o 
   4  -9   7       68.86       62.93      6.85 o 
   5  -9   7       35.53       24.92      5.87 o 
   6  -9   7       77.92       81.00      6.23 o 
   7  -9   7      238.20      237.39     10.26 o 
   8  -9   7        7.28       -0.28      7.02 o 
   9  -9   7      215.25      247.30     14.63 o 
  10  -9   7        3.13       -9.06      9.06 o 
  11  -9   7      339.59      358.74     37.74 o 
 -10  -8   7        1.89        9.68     20.19 o 
  -9  -8   7       73.38      109.10     11.73 o 
  -8  -8   7       30.33       49.33      7.70 o 
  -7  -8   7       51.85       49.50      8.52 o 
  -6  -8   7        0.23       -4.05      4.05 o 
  -5  -8   7      346.30      377.52     16.41 o 
  -4  -8   7       65.37       73.12     16.41 o 
  -3  -8   7      100.65       93.03     11.65 o 
  -2  -8   7       35.57       33.48      7.95 o 
  -1  -8   7      419.27      408.09     26.09 o 
   0  -8   7        5.50        4.01     11.92 o 
   1  -8   7       53.63       37.48      6.38 o 
   2  -8   7      428.76      342.20     13.60 o 
   3  -8   7       41.78       35.10      6.19 o 
   4  -8   7      155.68      169.69      9.52 o 
   5  -8   7      126.73      133.86      8.80 o 
   6  -8   7      829.08      902.69     16.79 o 
   7  -8   7      112.38      121.26      9.58 o 
   8  -8   7      371.40      389.15     17.24 o 
   9  -8   7        3.68        8.13      7.07 o 
  10  -8   7        0.68       -8.07      8.07 o 
  11  -8   7        2.42       -0.44     14.35 o 
  12  -8   7      281.79      319.52     22.99 o 
 -11  -7   7      115.38      151.20     13.53 o 
  -9  -7   7      122.43      142.30     15.05 o 
  -8  -7   7      390.81      420.88     18.00 o 
  -7  -7   7       47.98       45.22      8.01 o 
  -6  -7   7       18.38       20.04      6.03 o 
  -5  -7   7        8.17        6.57      4.58 o 
  -4  -7   7       94.32      122.62     16.54 o 
  -3  -7   7        3.40        5.04      4.31 o 
  -2  -7   7      475.93      474.94     15.61 o 
  -1  -7   7      927.23      880.07     21.79 o 
   0  -7   7      976.13      917.36     22.58 o 
   1  -7   7       54.37       50.82      6.26 o 
   2  -7   7      215.24      235.31     15.14 o 
   3  -7   7       72.31      100.58     10.00 o 
   4  -7   7        2.67        4.41      4.18 o 
   5  -7   7       44.45       49.46      5.30 o 
   6  -7   7       48.55       52.66      5.56 o 
   7  -7   7       76.05       93.31      7.83 o 
   8  -7   7        0.00       -6.08      6.08 o 
   9  -7   7        5.49       -1.91      6.41 o 
  10  -7   7      139.89      147.18     16.00 o 
  11  -7   7      125.08      106.10     14.73 o 
  12  -7   7        0.80       12.02     15.60 o 
 -12  -6   7        7.05       -3.63     11.99 o 
 -11  -6   7       47.85       55.22      8.71 o 
 -10  -6   7       60.58       80.83     11.90 o 
  -9  -6   7      370.26      366.46     15.66 o 
  -8  -6   7       25.07       18.38      5.87 o 
  -7  -6   7      193.23      195.39     12.55 o 
  -6  -6   7       44.90       49.88      7.40 o 
  -5  -6   7       28.61       29.40      6.19 o 
  -4  -6   7       51.20       49.66      5.68 o 
  -3  -6   7      685.38      665.91     15.80 o 
  -2  -6   7      419.82      386.18     11.74 o 
  -1  -6   7      278.32      275.68     10.01 o 
   0  -6   7       10.41        9.44      4.16 o 
   1  -6   7        0.02       -3.22      3.22 o 
   2  -6   7      199.99      191.21     10.20 o 
   3  -6   7       35.62       41.49      7.06 o 
   4  -6   7      630.18      703.19     15.74 o 
   5  -6   7      433.01      443.04     10.84 o 
   6  -6   7     1912.66     2071.32     28.09 o 
   7  -6   7       16.89       14.85      5.89 o 
   8  -6   7     1708.25     1760.93     29.49 o 
   9  -6   7      442.95      469.89     16.96 o 
  10  -6   7      300.61      287.04     19.48 o 
  11  -6   7      163.96      151.74     36.60 o 
  12  -6   7      128.83      137.24     16.56 o 
  13  -6   7        9.02       18.31     11.77 o 
 -12  -5   7       29.07       22.36      8.20 o 
 -11  -5   7        1.93       -0.39     12.27 o 
 -10  -5   7        3.72       10.07     11.92 o 
  -9  -5   7       12.98        5.49      6.12 o 
  -8  -5   7      140.60      154.13      9.64 o 
  -7  -5   7        1.69        9.33      3.95 o 
  -6  -5   7        0.24       -0.14      2.41 o 
  -5  -5   7      127.53      121.16      5.89 o 
  -4  -5   7     2492.47     2419.86     28.07 o 
  -3  -5   7      382.33      376.50     18.45 o 
  -2  -5   7      148.49      173.52      8.13 o 
  -1  -5   7       87.46       74.98      6.49 o 
   0  -5   7       68.33       76.21      5.71 o 
   1  -5   7      535.18      529.91     11.87 o 
   2  -5   7       36.97       37.97      5.99 o 
   3  -5   7        4.55        5.65      4.22 o 
   4  -5   7        5.60        8.42      3.43 o 
   5  -5   7       22.22       24.81      4.54 o 
   6  -5   7        9.24       15.68      3.34 o 
   7  -5   7     2119.14     2276.93     43.99 o 
   8  -5   7     1534.44     1642.59     27.68 o 
   9  -5   7     1860.23     1916.84     36.17 o 
  10  -5   7       30.91       20.94      9.41 o 
  11  -5   7      131.77      148.61     15.91 o 
  12  -5   7       39.41       41.37     22.85 o 
  13  -5   7      339.05      379.61     23.05 o 
  14  -5   7       14.39        9.89     11.40 o 
 -13  -4   7       24.35       42.92     10.25 o 
 -12  -4   7        1.15       -1.91      7.33 o 
 -11  -4   7      595.30      683.91     19.35 o 
 -10  -4   7       85.95      112.70     11.02 o 
  -9  -4   7      527.89      545.93     14.93 o 
  -8  -4   7      122.05      114.00      6.52 o 
  -7  -4   7      209.41      209.22      7.97 o 
  -6  -4   7       72.88       72.72      5.04 o 
  -5  -4   7     4549.24     4500.95     44.33 o 
  -4  -4   7     1236.11     1203.79     17.88 o 
  -3  -4   7     3212.37     3189.79     32.02 o 
  -2  -4   7      283.39      264.50      7.52 o 
  -1  -4   7      207.93      196.07      7.43 o 
   0  -4   7        2.65        8.50      2.78 o 
   1  -4   7     1069.44     1237.51     18.81 o 
   2  -4   7       33.13       32.52      5.16 o 
   3  -4   7        0.11        4.51      5.79 o 
   4  -4   7      265.77      275.06      8.29 o 
   5  -4   7      751.82      830.71     12.56 o 
   6  -4   7      320.61      312.89      8.85 o 
   7  -4   7      422.99      474.25     16.52 o 
   8  -4   7      203.45      241.40     11.99 o 
   9  -4   7      133.30      182.22     14.84 o 
  10  -4   7      423.15      412.33     21.46 o 
  11  -4   7       14.79       15.92      9.78 o 
  12  -4   7      958.28      967.69     34.23 o 
  13  -4   7       25.38       31.19     12.85 o 
  14  -4   7      508.33      559.94     28.22 o 
 -13  -3   7       41.96       41.13     10.27 o 
 -12  -3   7      873.48     1015.18     29.35 o 
 -11  -3   7       13.39       12.48      6.49 o 
 -10  -3   7      193.89      215.05      9.68 o 
  -9  -3   7       70.11       60.71      5.94 o 
  -8  -3   7      193.35      212.11      8.55 o 
  -7  -3   7       31.62       26.56      4.11 o 
  -6  -3   7      255.69      234.10      7.62 o 
  -5  -3   7       37.50       26.16      3.78 o 
  -4  -3   7     1590.05     1490.88     20.16 o 
  -3  -3   7     1393.89     1346.20     16.19 o 
  -2  -3   7      907.23      890.51     12.22 o 
  -1  -3   7      146.30      143.37      5.47 o 
   0  -3   7     2333.25     2259.82     25.57 o 
   1  -3   7      665.76      712.83     18.17 o 
   2  -3   7     1618.11     1825.65     25.95 o 
   3  -3   7      125.98      119.44      6.57 o 
   4  -3   7      218.27      261.28      7.23 o 
   5  -3   7      139.18      135.83      8.11 o 
   6  -3   7      798.91      868.31     14.17 o 
   7  -3   7      214.30      227.08      8.41 o 
   8  -3   7       29.00       33.27      5.13 o 
   9  -3   7      620.08      623.94     13.68 o 
  10  -3   7        0.65        2.42      7.84 o 
  11  -3   7      341.88      359.71     28.84 o 
  12  -3   7        5.51        5.14      9.03 o 
  13  -3   7      129.36      129.26     16.44 o 
  14  -3   7        3.76       10.10     10.21 o 
  15  -3   7      222.63      177.81     29.17 o 
 -13  -2   7      259.56      278.51     17.97 o 
 -12  -2   7       38.00       33.78      7.29 o 
 -11  -2   7       55.26       42.13      6.54 o 
 -10  -2   7       84.93       83.49      7.75 o 
  -9  -2   7     1086.53     1096.12     20.65 o 
  -8  -2   7        7.87        5.73      3.15 o 
  -7  -2   7        6.70        6.47      3.22 o 
  -6  -2   7       11.27       18.47      3.87 o 
  -5  -2   7     2493.32     2532.61     31.83 o 
  -4  -2   7      386.30      374.66      8.82 o 
  -3  -2   7     5756.23     5826.32     52.52 o 
  -2  -2   7      149.57      152.80      4.89 o 
  -1  -2   7       52.82      103.31      4.31 o 
   0  -2   7      546.61      493.82      9.95 o 
   1  -2   7     1579.41     1529.85     20.61 o 
   2  -2   7     1257.04     1365.29     21.25 o 
   3  -2   7    11371.95    12948.76    115.33 o 
   4  -2   7     5139.85     5573.43     49.70 o 
   5  -2   7      280.97      281.62      7.75 o 
   6  -2   7      982.84      953.92     14.63 o 
   7  -2   7      313.24      329.65      8.30 o 
   8  -2   7      738.12      793.88     13.66 o 
   9  -2   7       40.72       46.00      4.93 o 
  10  -2   7       75.92       81.90      7.75 o 
  11  -2   7      261.98      277.57     15.02 o 
  12  -2   7       90.06      107.29     11.36 o 
  13  -2   7       45.77       47.16     14.48 o 
  14  -2   7      127.08      117.25     16.52 o 
  15  -2   7       37.49       19.69     11.18 o 
 -14  -1   7      850.62      972.36     31.95 o 
 -13  -1   7        2.39       -6.05      6.05 o 
 -12  -1   7       60.52       66.14      8.68 o 
 -11  -1   7       33.26       27.99      6.57 o 
 -10  -1   7     1452.82     1223.02     25.95 o 
  -9  -1   7       58.35       46.75      5.81 o 
  -8  -1   7     1818.78     1776.20     27.87 o 
  -7  -1   7        0.02       -1.17      2.51 o 
  -6  -1   7      101.08      103.97      6.75 o 
  -5  -1   7       57.85       61.99      8.90 o 
  -4  -1   7      110.68      160.20      6.38 o 
  -3  -1   7       29.82       19.99      3.93 o 
  -2  -1   7     1673.36     1588.44     17.33 o 
  -1  -1   7      380.01      376.69      7.73 o 
   0  -1   7     2073.41     2263.48     24.52 o 
   1  -1   7      108.82      138.48      5.92 o 
   2  -1   7       25.63       53.24      4.39 o 
   3  -1   7     1001.29     1003.92     11.25 o 
   4  -1   7     2363.08     2448.75     29.77 o 
   5  -1   7      331.98      351.47     10.31 o 
   6  -1   7      351.65      406.15      9.07 o 
   7  -1   7      264.38      271.04      6.97 o 
   8  -1   7      551.66      556.45      9.09 o 
   9  -1   7      270.26      257.10      8.10 o 
  10  -1   7       12.83       20.38      5.40 o 
  11  -1   7        4.14        8.10      5.46 o 
  12  -1   7      196.07      182.29     13.47 o 
  13  -1   7       72.85       70.11     12.69 o 
  14  -1   7        4.42       -3.52     13.63 o 
  15  -1   7      335.23      397.12     24.24 o 
 -14   0   7        0.01       -3.98      8.99 o 
 -13   0   7        2.17       -0.06      3.52 o 
 -12   0   7      165.69      208.42     16.55 o 
 -11   0   7      263.71      300.54     13.42 o 
 -10   0   7       44.70       36.69      7.28 o 
  -9   0   7       71.16       41.21      6.39 o 
  -8   0   7        6.12        6.02      5.24 o 
  -7   0   7      139.11      107.85      5.36 o 
  -6   0   7       33.10       37.86      5.36 o 
  -5   0   7     3102.30     3208.66     35.86 o 
  -4   0   7        2.31        2.96      2.61 o 
  -3   0   7     1119.12      985.99     15.00 o 
  -2   0   7      137.04      136.50      4.34 o 
  -1   0   7     3116.34     3080.25     34.38 o 
   0   0   7       92.35       84.09      4.10 o 
   1   0   7      956.38     1026.78     16.52 o 
   2   0   7      504.18      516.48     11.66 o 
   3   0   7     1122.74     1165.18     13.29 o 
   4   0   7      607.75      573.26      9.62 o 
   5   0   7     1094.01     1069.70     13.62 o 
   6   0   7      270.59      280.90      6.91 o 
   7   0   7      202.01      229.71      6.25 o 
   8   0   7      324.70      353.56      7.44 o 
   9   0   7       79.85       76.45      5.88 o 
  10   0   7       18.32       17.70      5.68 o 
  11   0   7       13.55        7.69      5.01 o 
  12   0   7       61.32       50.82     10.89 o 
  13   0   7       35.29        3.73     12.08 o 
  14   0   7      491.38      458.00     24.42 o 
  15   0   7        5.10       -0.64      9.22 o 
  16   0   7        5.75        3.20     11.23 o 
 -14   1   7      105.30      119.84     11.98 o 
 -13   1   7      221.52      214.12     14.25 o 
 -12   1   7       28.25       16.15     10.37 o 
 -11   1   7      115.12       97.44     25.36 o 
 -10   1   7       46.90       70.96      8.24 o 
  -9   1   7      187.34      170.70     11.69 o 
  -8   1   7        8.76        6.75      5.41 o 
  -7   1   7       11.76       14.76      6.85 o 
  -6   1   7      107.80       68.96      4.71 o 
  -5   1   7       93.79       84.89      5.97 o 
  -4   1   7      361.04      293.68      9.43 o 
  -3   1   7       12.49       14.25      4.23 o 
  -2   1   7      466.38      502.48     11.14 o 
  -1   1   7       66.38       60.53      3.89 o 
   0   1   7      323.36      319.54      6.97 o 
   1   1   7      133.56      114.09      4.31 o 
   2   1   7      131.77       60.45      3.33 o 
   3   1   7       34.69       41.97      3.25 o 
   4   1   7      587.73      554.51      8.62 o 
   5   1   7       72.75       90.62      4.46 o 
   6   1   7       51.50       61.81      3.69 o 
   7   1   7      338.32      332.34      7.08 o 
   8   1   7      385.83      391.75      6.90 o 
   9   1   7      557.84      548.89      9.43 o 
  10   1   7     2953.62     2969.72     42.42 o 
  11   1   7      827.29      860.16     26.38 o 
  12   1   7      149.01      166.92     15.75 o 
  13   1   7      223.99      227.44     18.01 o 
  14   1   7       20.43       18.27      9.92 o 
  15   1   7      109.07       92.02     14.49 o 
  16   1   7       42.42       43.13     30.27 o 
 -14   2   7      284.83      296.16     12.12 o 
 -13   2   7       33.11       20.36      5.37 o 
 -12   2   7      179.04      170.45     15.12 o 
 -11   2   7       41.30       63.47      9.18 o 
 -10   2   7       39.65       45.08      7.08 o 
  -9   2   7        3.68        3.45      9.10 o 
  -8   2   7        9.00        1.55      3.85 o 
  -7   2   7      266.29      274.10     10.50 o 
  -6   2   7      203.53      187.50      6.59 o 
  -5   2   7      753.86      658.59     24.86 o 
  -4   2   7       37.17       39.62      4.21 o 
  -3   2   7    11427.04    12514.37    175.04 o 
  -2   2   7       50.32       50.61      5.70 o 
  -1   2   7     5711.94     5996.64     81.43 o 
   0   2   7       40.23       34.23      2.88 o 
   1   2   7      683.08      844.76     13.18 o 
   2   2   7      203.59      172.31      5.11 o 
   3   2   7      455.90      427.82      6.91 o 
   4   2   7        6.31        3.91      1.74 o 
   5   2   7      782.05      749.71      8.95 o 
   6   2   7      363.87      368.03      6.43 o 
   7   2   7      999.19     1050.05     11.47 o 
   8   2   7       84.32       77.74      3.89 o 
   9   2   7      143.15      176.07      7.55 o 
  10   2   7        9.07        6.94      4.12 o 
  11   2   7       34.76       31.99      5.20 o 
  12   2   7       72.97       80.29      9.81 o 
  13   2   7       28.41       30.27      8.51 o 
  14   2   7      290.72      311.05     20.73 o 
  15   2   7       35.54       15.83     16.63 o 
  16   2   7      107.78       50.07     21.49 o 
 -14   3   7      132.23      131.50      9.67 o 
 -13   3   7       10.71        4.50      4.93 o 
 -12   3   7      864.69      872.22     17.93 o 
 -11   3   7      203.34      196.40      8.46 o 
 -10   3   7      478.24      516.90     11.79 o 
  -9   3   7       18.69       28.42      7.17 o 
  -8   3   7      708.85      686.05     20.96 o 
  -7   3   7        4.61       13.58      5.69 o 
  -6   3   7     1127.44      984.23     23.48 o 
  -5   3   7       18.69       19.17      6.79 o 
  -4   3   7      902.96     1006.74     23.53 o 
  -3   3   7      156.05      160.58      9.09 o 
  -2   3   7      825.44      957.73     22.42 o 
  -1   3   7      418.75      387.63     14.33 o 
   0   3   7      872.31     1169.60     15.87 o 
   1   3   7      137.89      134.27      3.68 o 
   2   3   7      615.59      548.83      7.51 o 
   3   3   7      422.42      469.70      6.81 o 
   4   3   7     1376.83     1552.84     14.56 o 
   5   3   7     3175.43     3471.04     28.59 o 
   6   3   7      303.84      346.32      6.01 o 
   7   3   7       91.12       84.90      3.63 o 
   8   3   7      403.57      342.19      6.43 o 
   9   3   7       20.53       20.34      3.76 o 
  10   3   7       65.02       75.04      5.27 o 
  11   3   7      278.14      250.03      9.58 o 
  12   3   7        5.18        2.42      4.30 o 
  13   3   7       14.93        7.96      6.28 o 
  14   3   7      357.16      336.19     17.69 o 
  15   3   7        8.85       -4.40      8.88 o 
  16   3   7      112.69       86.72     21.96 o 
 -14   4   7       20.84        8.78      7.85 o 
 -13   4   7      821.61      861.89     19.34 o 
 -12   4   7      233.90      229.77     10.24 o 
 -11   4   7      539.60      537.26     19.20 o 
 -10   4   7      108.11       89.85      6.64 o 
  -9   4   7      498.87      455.19     11.78 o 
  -7   4   7     1807.79     1718.00     30.93 o 
  -6   4   7        0.96        6.83      6.70 o 
  -5   4   7     1003.97     1017.98     15.01 o 
  -4   4   7      684.16      666.95     11.21 o 
  -3   4   7     1639.75     1607.34     21.40 o 
  -2   4   7       68.18       60.95      4.45 o 
  -1   4   7       14.56       47.87      2.69 o 
   0   4   7        6.83        5.33      1.52 o 
   1   4   7      139.17      140.78      3.33 o 
   2   4   7       70.02       77.00      2.87 o 
   3   4   7      623.28      616.47      8.48 o 
   4   4   7     1091.88     1119.41     14.39 o 
   5   4   7    40341.49    41989.61    306.38 o 
   6   4   7     2323.58     2502.57     21.20 o 
   7   4   7      185.48      216.57      5.06 o 
   8   4   7       15.78       15.71      2.70 o 
   9   4   7        0.02        0.84      2.90 o 
  10   4   7      623.50      581.17     22.09 o 
  11   4   7       67.82       86.98      7.86 o 
  12   4   7      265.60      262.76     10.07 o 
  13   4   7        0.12        6.01      5.93 o 
  14   4   7        0.91       -4.71      6.13 o 
  15   4   7      129.71      125.71     17.29 o 
  16   4   7        0.03       -8.00      8.00 o 
 -14   5   7      218.62      235.16     21.14 o 
 -13   5   7       20.01       11.33      6.27 o 
 -12   5   7      560.10      560.32     16.90 o 
 -11   5   7        8.77        7.94      5.93 o 
 -10   5   7     1371.79     1299.07     49.12 o 
  -9   5   7      474.19      478.86     18.09 o 
  -8   5   7     5095.43     5047.71    115.50 o 
  -7   5   7     1299.93     1286.12     26.10 o 
  -6   5   7     3262.71     2926.12     40.63 o 
  -5   5   7       52.46       51.50      5.81 o 
  -4   5   7     1209.86     1176.11     12.92 o 
  -3   5   7      273.95      244.99      5.30 o 
  -2   5   7      112.87      120.01      3.80 o 
  -1   5   7       57.23       57.41      2.70 o 
   0   5   7     6339.59     6421.00     48.30 o 
   1   5   7       75.23       62.55      2.64 o 
   2   5   7        8.88        2.09      1.34 o 
   3   5   7       58.20       55.89      2.94 o 
   4   5   7    14160.76    15388.30    126.50 o 
   5   5   7      127.23      142.64      5.90 o 
   6   5   7      763.40      868.97     10.84 o 
   7   5   7       45.26       56.43      3.09 o 
   8   5   7        1.82       10.47      2.60 o 
   9   5   7       52.10       46.19      4.22 o 
  10   5   7      195.40      133.93      6.53 o 
  11   5   7      146.10      146.38      9.98 o 
  12   5   7      270.77      273.89     10.52 o 
  13   5   7      114.69       97.12      9.11 o 
  14   5   7       18.72       18.79      6.99 o 
  15   5   7        9.31        7.16      7.31 o 
  16   5   7        0.16        3.69     11.97 o 
 -14   6   7       11.49        2.14      5.62 o 
 -13   6   7       92.54       98.16      9.56 o 
 -12   6   7       46.96       53.40      7.27 o 
 -11   6   7      155.41      123.02      9.09 o 
 -10   6   7        0.97       -1.51      4.60 o 
  -9   6   7      126.99      117.22      8.90 o 
  -8   6   7     1167.91     1115.84     25.39 o 
  -7   6   7      966.76      924.18     40.43 o 
  -6   6   7        4.03        4.24      3.09 o 
  -5   6   7      437.84      399.55      8.65 o 
  -4   6   7      153.63      147.65      4.29 o 
  -3   6   7     5122.80     4790.10     44.91 o 
  -2   6   7       59.36       58.88      2.83 o 
  -1   6   7     4459.99     4674.16     38.19 o 
   0   6   7        3.80        5.17      1.39 o 
   1   6   7      597.55      695.80      8.52 o 
   2   6   7        3.11        4.95      1.55 o 
   3   6   7     7024.28     7306.71     62.37 o 
   4   6   7      324.33      353.64      6.48 o 
   5   6   7      961.78      907.97     11.62 o 
   6   6   7      195.91      188.75      4.90 o 
   7   6   7       43.77       50.13      3.05 o 
   8   6   7       15.26       19.11      3.00 o 
   9   6   7      221.02      201.82      6.77 o 
  10   6   7      175.73      184.78      7.27 o 
  11   6   7       19.90        8.92      4.03 o 
  12   6   7        1.66       11.11      3.96 o 
  13   6   7      420.63      406.67     15.61 o 
  14   6   7      100.71      117.72     14.68 o 
  15   6   7       24.96       22.78     10.43 o 
  16   6   7        0.02      -11.67     11.67 o 
 -14   7   7       87.35       80.19     13.79 o 
 -13   7   7      438.31      463.99     24.11 o 
 -12   7   7      299.56      303.56     13.37 o 
 -11   7   7      206.89      207.92     11.11 o 
 -10   7   7       63.32       80.38      8.52 o 
  -9   7   7      809.93      779.95     21.58 o 
  -8   7   7       60.95       53.51      6.87 o 
  -7   7   7       10.10       -1.73      4.39 o 
  -6   7   7       34.98       35.48      6.43 o 
  -5   7   7        7.25        2.28      2.45 o 
  -4   7   7      940.22      863.95     14.92 o 
  -3   7   7       53.67       51.44      2.60 o 
  -2   7   7     1000.18      924.56     10.31 o 
  -1   7   7       43.39       39.12      2.26 o 
   0   7   7     5501.11     5448.29     47.43 o 
   1   7   7      460.10      464.10      6.79 o 
   2   7   7      116.33       88.54      3.24 o 
   3   7   7      980.82      957.83     11.78 o 
   4   7   7      491.42      596.32      8.79 o 
   5   7   7        9.37        2.51      1.82 o 
   6   7   7      184.43      198.59      5.18 o 
   7   7   7       17.07       16.69      3.09 o 
   8   7   7       96.78       79.88      4.80 o 
   9   7   7      142.09      142.79      7.09 o 
  10   7   7        6.48        0.81      2.98 o 
  11   7   7      152.09      137.98      8.06 o 
  12   7   7      370.58      371.02     14.66 o 
  13   7   7       48.84       46.73      7.06 o 
  14   7   7      312.80      354.78     20.97 o 
  15   7   7       25.55       29.61     15.56 o 
  16   7   7        6.80       15.76     18.78 o 
 -13   8   7       43.56       33.28     10.50 o 
 -12   8   7       57.94       39.74     10.32 o 
 -11   8   7       61.65       63.03     14.39 o 
 -10   8   7      169.23      155.56     11.52 o 
  -9   8   7       33.31       38.10      8.94 o 
  -8   8   7       96.40       88.52     11.58 o 
  -7   8   7      332.75      305.98     17.54 o 
  -6   8   7       23.71       21.68     10.61 o 
  -5   8   7     2066.84     1903.05     26.32 o 
  -4   8   7      676.07      636.80      7.80 o 
  -3   8   7       28.26       25.96      2.50 o 
  -2   8   7       94.02      105.96      3.44 o 
  -1   8   7     1958.90     2174.38     21.67 o 
   0   8   7     1458.73     1472.09     22.58 o 
   1   8   7     2500.77     2515.59     21.67 o 
   2   8   7      338.68      347.51      6.34 o 
   3   8   7     1132.84     1121.03     13.33 o 
   4   8   7       38.10       31.42      2.58 o 
   5   8   7      326.33      327.09      6.41 o 
   6   8   7       23.26       19.58      2.35 o 
   7   8   7      930.20      904.73     13.68 o 
   8   8   7      167.81      163.56      5.68 o 
   9   8   7      358.04      319.37     11.46 o 
  10   8   7      171.02      145.89      9.05 o 
  11   8   7      108.99       99.08      8.68 o 
  12   8   7        1.65        4.61      4.30 o 
  13   8   7        2.46        3.68      5.02 o 
  14   8   7       40.55       52.70     11.04 o 
  15   8   7       13.00       15.33     13.04 o 
 -13   9   7      106.08      115.16     14.67 o 
 -12   9   7      215.80      238.48     13.26 o 
 -11   9   7      282.01      278.97     12.87 o 
 -10   9   7      250.84      251.05     13.86 o 
  -9   9   7      139.98      140.13     11.09 o 
  -8   9   7       23.43       32.03     13.02 o 
  -7   9   7      468.03      473.34     16.22 o 
  -6   9   7      560.78      583.36     21.74 o 
  -5   9   7       34.54       36.28      2.96 o 
  -4   9   7      212.19      213.40      5.89 o 
  -3   9   7       21.12       17.88      2.53 o 
  -2   9   7     1781.96     1930.67     18.48 o 
  -1   9   7     1004.22     1040.55     12.87 o 
   0   9   7      293.10      395.49      6.78 o 
   1   9   7       63.63       76.51      3.13 o 
   2   9   7      651.65      690.82      8.64 o 
   3   9   7        9.84        6.30      1.80 o 
   4   9   7        0.84       -0.40      1.52 o 
   5   9   7        0.32       -0.13      1.63 o 
   6   9   7      477.17      469.22      9.75 o 
   7   9   7      464.37      462.39     13.95 o 
   8   9   7        0.01       -1.83      2.32 o 
   9   9   7      104.00      102.56      6.62 o 
  10   9   7       99.55       92.57      7.64 o 
  11   9   7        0.73        3.97      3.34 o 
  12   9   7       33.05       39.17      8.44 o 
  13   9   7       59.34       62.39     13.88 o 
  14   9   7      137.17      144.40     14.74 o 
  15   9   7       26.95       31.70     14.12 o 
 -13  10   7       26.73       37.61     11.02 o 
 -12  10   7      370.60      333.40     20.64 o 
 -11  10   7       61.59       68.82      8.53 o 
 -10  10   7       30.46       26.43     12.24 o 
  -9  10   7       97.27      117.99     10.70 o 
  -8  10   7       38.51       42.53      7.30 o 
  -7  10   7      160.60      112.90      9.70 o 
  -6  10   7      343.45      280.21      7.77 o 
  -5  10   7       64.74       47.20      4.69 o 
  -4  10   7       66.23       67.76      4.83 o 
  -3  10   7      103.48       98.29      4.66 o 
  -2  10   7      154.91      183.69      5.15 o 
  -1  10   7     2415.08     2440.29     24.73 o 
   0  10   7       50.49       41.85      2.89 o 
   1  10   7       13.70        4.16      1.56 o 
   2  10   7      156.39      147.92      4.06 o 
   3  10   7        1.45       -0.25      1.51 o 
   4  10   7       19.53       23.27      2.68 o 
   5  10   7      199.59      196.24      7.58 o 
   6  10   7      197.52      203.66      7.64 o 
   7  10   7      507.07      523.59     13.57 o 
   8  10   7       47.34       45.77      4.42 o 
   9  10   7      181.74      188.67      8.46 o 
  10  10   7       22.33       27.18      5.22 o 
  11  10   7       61.22       68.61      7.07 o 
  12  10   7        0.58        0.82      6.29 o 
  13  10   7      473.30      455.32     16.80 o 
  14  10   7       36.38       14.52      7.24 o 
  15  10   7       29.03        7.86     17.15 o 
 -12  11   7      186.43      195.61     18.12 o 
 -11  11   7        0.04       -1.38      5.82 o 
 -10  11   7        5.04        4.82      6.15 o 
  -9  11   7        5.39       -0.36      5.57 o 
  -8  11   7        2.01        5.38      5.71 o 
  -7  11   7        2.48        7.97      5.57 o 
  -6  11   7      107.70       91.59      7.51 o 
  -5  11   7      150.13      126.55      6.60 o 
  -4  11   7       53.08       56.05      4.74 o 
  -3  11   7       12.13        4.20      2.89 o 
  -2  11   7       54.40       62.99      4.15 o 
  -1  11   7       38.13       33.09      2.98 o 
   0  11   7      161.29      172.42      5.02 o 
   1  11   7      491.79      471.01      7.34 o 
   2  11   7       85.11       96.83      4.86 o 
   3  11   7        0.32       -0.37      2.24 o 
   4  11   7      667.68      661.76     14.61 o 
   5  11   7      175.57      157.72      9.87 o 
   6  11   7     2675.18     2651.05     44.58 o 
   7  11   7        0.23        0.94      2.21 o 
   8  11   7      500.42      501.49     13.35 o 
   9  11   7        2.49        5.21      5.48 o 
  10  11   7      295.69      266.67     11.85 o 
  11  11   7       20.54       22.76      5.08 o 
  12  11   7       73.83       54.58      9.63 o 
  13  11   7       21.88       23.11     10.65 o 
  14  11   7       29.56       16.36      7.25 o 
 -12  12   7      184.48      208.38     19.15 o 
 -11  12   7      255.12      277.71     16.93 o 
 -10  12   7       67.41       92.91     11.01 o 
  -9  12   7        3.05       -0.74     15.34 o 
  -8  12   7        7.77       17.54      6.76 o 
  -7  12   7        0.36        6.55      5.65 o 
  -6  12   7      460.42      363.93     15.15 o 
  -5  12   7      322.42      267.42      9.82 o 
  -4  12   7       22.66       39.28      6.35 o 
  -3  12   7       21.49        8.52      2.97 o 
  -2  12   7      377.17      360.73      9.05 o 
  -1  12   7        9.63       10.46      3.02 o 
   0  12   7      121.59      110.68      5.04 o 
   1  12   7       22.24       20.98      3.25 o 
   2  12   7      182.97      181.87      8.67 o 
   3  12   7      670.99      653.61     15.76 o 
   4  12   7       14.04       18.30      4.42 o 
   5  12   7      356.13      364.02     13.32 o 
   6  12   7       64.27       63.75      8.17 o 
   7  12   7      165.80      187.63     10.43 o 
   8  12   7        2.84        4.71      3.49 o 
   9  12   7      589.70      502.53     20.43 o 
  10  12   7       59.39       45.35      8.73 o 
  11  12   7      382.79      397.51     14.87 o 
  12  12   7      168.01      157.58     13.40 o 
  13  12   7      430.77      436.70     23.40 o 
  14  12   7      133.89      125.91     13.02 o 
 -11  13   7       10.89        3.55     10.43 o 
 -10  13   7        1.21        0.56      7.27 o 
  -9  13   7        1.08       12.96      7.13 o 
  -8  13   7       26.19       23.94      7.25 o 
  -7  13   7      204.66      176.17     14.91 o 
  -6  13   7      108.50      107.05     10.31 o 
  -5  13   7      288.29      291.03     12.39 o 
  -4  13   7       19.78       26.98      4.84 o 
  -3  13   7        9.90        9.30      3.69 o 
  -2  13   7      162.24      172.34      6.95 o 
  -1  13   7      218.77      215.91      8.53 o 
   0  13   7      532.28      547.28     28.16 o 
   1  13   7        9.95        5.68      3.82 o 
   2  13   7      596.81      583.49     15.56 o 
   3  13   7      260.97      262.95     11.76 o 
   4  13   7       11.30        4.08      3.63 o 
   5  13   7      124.01      116.65     11.24 o 
   6  13   7       28.33       28.10      6.31 o 
   7  13   7        0.50       -4.47      5.47 o 
   8  13   7      543.32      494.35     13.13 o 
   9  13   7       16.11       16.96      5.52 o 
  10  13   7       84.60       82.44     17.54 o 
  11  13   7        2.37        4.57      4.81 o 
  12  13   7       72.63       79.36     15.44 o 
  13  13   7       29.12       33.44     12.14 o 
 -10  14   7       22.04       30.13     11.57 o 
  -9  14   7       23.58       21.53      8.19 o 
  -8  14   7       56.78       52.50      9.67 o 
  -7  14   7        0.34        7.02      7.32 o 
  -6  14   7        0.95       -0.62      5.52 o 
  -5  14   7       95.48       99.25      9.58 o 
  -4  14   7      341.84      312.80     10.82 o 
  -3  14   7      155.01      133.57     21.94 o 
  -2  14   7        1.27        6.27      5.74 o 
  -1  14   7       18.09       15.34      4.80 o 
   0  14   7      183.87      175.78     10.20 o 
   1  14   7     4308.79     4306.36     58.47 o 
   2  14   7     1643.76     1660.93     29.28 o 
   3  14   7      110.49      119.07      8.58 o 
   4  14   7      324.41      313.37     15.30 o 
   5  14   7       22.88       16.08      4.60 o 
   6  14   7        1.56       -2.98      3.53 o 
   7  14   7     1520.99     1469.95     28.32 o 
   8  14   7        1.12        0.05      4.16 o 
   9  14   7        2.87        0.67      4.32 o 
  10  14   7      153.78      171.47     13.19 o 
  11  14   7       51.61       41.38     14.85 o 
  12  14   7       24.17       20.32      9.76 o 
  -9  15   7       61.02       69.28     15.90 o 
  -8  15   7       12.68       22.85      9.98 o 
  -7  15   7        7.40        6.29     21.01 o 
  -6  15   7        3.88       -6.88     16.00 o 
  -5  15   7        8.71       17.35     16.97 o 
  -4  15   7        7.58        4.29      6.39 o 
  -3  15   7      117.85      121.06     17.92 o 
  -2  15   7      101.84      104.52      8.99 o 
  -1  15   7      162.63      152.45     15.72 o 
   0  15   7      234.73      225.79     11.16 o 
   1  15   7     1255.10     1273.02     25.26 o 
   2  15   7       22.64       14.91      4.74 o 
   3  15   7        3.79        5.12      6.50 o 
   4  15   7        5.96        9.46      4.75 o 
   5  15   7       24.70       19.86      5.89 o 
   6  15   7      551.74      539.20     14.47 o 
   7  15   7       29.68       21.76      6.59 o 
   8  15   7      498.23      503.51     30.92 o 
   9  15   7       11.38       12.62      6.22 o 
  10  15   7      185.50      175.03     15.83 o 
  11  15   7        0.01        0.69      5.18 o 
  12  15   7      130.07      138.13     21.16 o 
  -8  16   7      383.59      446.16     39.20 o 
  -7  16   7       26.71       16.73     18.57 o 
  -6  16   7      177.35      191.61     28.27 o 
  -5  16   7       47.46       61.45     20.59 o 
  -4  16   7       39.45       31.09     13.57 o 
  -3  16   7       81.04       82.00     12.41 o 
  -2  16   7        0.74        4.40      4.42 o 
  -1  16   7      352.91      331.73     14.19 o 
   0  16   7     1018.53     1061.31     23.27 o 
   1  16   7      169.84      137.06      9.77 o 
   2  16   7        9.15        3.10      4.28 o 
   3  16   7       58.45       56.44      6.96 o 
   4  16   7       10.42        5.72      4.29 o 
   5  16   7       13.16       16.40      7.19 o 
   6  16   7        0.06        0.89      4.39 o 
   7  16   7       17.05        6.78      5.01 o 
   8  16   7       18.16       19.66      7.04 o 
   9  16   7      337.26      334.13     28.00 o 
  10  16   7        8.62        8.88      6.18 o 
  11  16   7      165.75      202.29     48.06 o 
  -7  17   7       10.71       -6.27     17.72 o 
  -6  17   7        5.56        6.20     17.65 o 
  -5  17   7        5.52        5.28     16.77 o 
  -4  17   7       76.85       66.65     21.00 o 
  -3  17   7      751.08      800.11     29.68 o 
  -2  17   7      543.58      553.59     24.52 o 
  -1  17   7        0.89        2.95      4.72 o 
   0  17   7      363.19      376.97     15.36 o 
   1  17   7      255.56      288.69     12.77 o 
   2  17   7       58.33       51.43      6.84 o 
   3  17   7       48.63       49.20      6.89 o 
   4  17   7      385.70      384.25     13.58 o 
   5  17   7        0.24       -2.60      3.60 o 
   6  17   7      169.22      164.41     13.80 o 
   7  17   7       29.40       23.62      7.09 o 
   8  17   7        0.06        1.80      5.98 o 
   9  17   7       59.78       63.38      9.84 o 
  10  17   7       30.56       62.41     13.55 o 
  -6  18   7      133.49      108.99     25.66 o 
  -5  18   7        9.58       22.72     20.22 o 
  -4  18   7       70.58       76.77     21.85 o 
  -3  18   7      120.87       95.25     28.79 o 
  -2  18   7      218.39      234.73     18.73 o 
  -1  18   7      323.10      340.55     15.23 o 
   0  18   7      154.09      160.23     12.04 o 
   1  18   7       72.67       51.66     15.08 o 
   2  18   7       62.54       58.89      7.67 o 
   3  18   7      380.55      410.26     14.53 o 
   4  18   7      271.32      257.06     11.44 o 
   5  18   7      284.81      282.63     18.26 o 
   6  18   7        8.35        7.08      7.02 o 
   7  18   7       66.22       37.64      9.22 o 
   8  18   7       34.98       43.91     11.76 o 
  -4  19   7       27.76       28.65     19.95 o 
  -3  19   7       15.64       22.25     10.12 o 
  -2  19   7       60.55       52.85     12.04 o 
  -1  19   7      521.02      568.73     25.49 o 
   0  19   7      142.33      176.65     16.03 o 
   1  19   7      290.24      289.58     14.86 o 
   2  19   7      463.12      479.32     17.62 o 
   3  19   7      181.39      196.53     18.71 o 
   4  19   7      346.67      379.62     19.00 o 
   5  19   7        9.24        2.05      7.51 o 
   6  19   7       14.06       24.24      9.85 o 
   1  20   7       18.31       14.14      7.92 o 
   2  20   7        0.57       22.60      9.97 o 
  -3 -12   8      554.86      540.90     27.90 o 
  -2 -12   8      274.71      303.20     21.29 o 
  -1 -12   8      395.88      418.10     20.17 o 
   0 -12   8      153.18      171.00     17.19 o 
   1 -12   8      149.29      112.73     26.33 o 
   2 -12   8      202.26      192.96     17.74 o 
   3 -12   8      282.23      310.77     50.83 o 
   4 -12   8       38.32       46.21     10.85 o 
   5 -12   8      485.11      454.15     43.94 o 
  -6 -11   8        1.45      -19.41     19.41 o 
  -5 -11   8        5.87        2.96      8.61 o 
  -4 -11   8      158.26      179.73     16.55 o 
  -3 -11   8       16.21        4.65      6.98 o 
  -2 -11   8       47.26       33.81      8.39 o 
  -1 -11   8       56.05       38.48      9.95 o 
   0 -11   8      170.38      195.30     15.43 o 
   1 -11   8        3.74       39.25     16.29 o 
   2 -11   8       18.60       15.53      8.10 o 
   3 -11   8        0.53        3.47      6.35 o 
   4 -11   8      423.14      461.45     17.94 o 
   5 -11   8        0.99        1.79      6.87 o 
   6 -11   8       23.48       21.62      9.59 o 
   7 -11   8        5.11       -8.09      9.43 o 
  -7 -10   8       95.55       90.38     22.86 o 
  -6 -10   8       70.70       76.66     11.28 o 
  -5 -10   8       59.34       55.56      9.83 o 
  -4 -10   8       63.54       62.21     10.02 o 
  -3 -10   8      473.44      495.20     20.52 o 
  -2 -10   8      712.16      741.99     24.88 o 
  -1 -10   8      458.25      443.84     19.15 o 
   0 -10   8       28.61       34.37     10.24 o 
   1 -10   8      226.02      220.87     17.68 o 
   2 -10   8       11.91       21.42      8.51 o 
   3 -10   8      459.25      497.46     31.29 o 
   4 -10   8       25.38       31.59      8.06 o 
   5 -10   8      698.11      741.37     21.67 o 
   6 -10   8       61.15       51.35     10.48 o 
   7 -10   8      796.69      893.30     24.21 o 
   8 -10   8        4.45       -8.98      8.98 o 
   9 -10   8      268.05      305.63     18.25 o 
  -8  -9   8       97.96       98.33     11.98 o 
  -7  -9   8      246.86      230.70     16.29 o 
  -6  -9   8      229.73      213.75     16.63 o 
  -5  -9   8      547.55      594.61     22.13 o 
  -4  -9   8      214.25      199.95     19.35 o 
  -3  -9   8      399.71      381.30     19.49 o 
  -2  -9   8      326.12      306.57     20.39 o 
  -1  -9   8        1.19       -7.88      7.88 o 
   0  -9   8      129.38      160.81     16.99 o 
   1  -9   8       52.73       52.39      9.54 o 
   2  -9   8       42.62       46.71      9.16 o 
   3  -9   8      129.93      149.01     11.52 o 
   4  -9   8      179.20      192.78     18.49 o 
   5  -9   8        1.68       -0.75      4.78 o 
   6  -9   8        2.67       -2.68      4.95 o 
   7  -9   8        5.89        1.89      5.89 o 
   8  -9   8       51.20       53.41      8.91 o 
   9  -9   8        0.04       -0.02      7.31 o 
  10  -9   8      421.58      430.32     23.21 o 
  -9  -8   8        0.36       -6.84      6.84 o 
  -8  -8   8       13.69        7.27      6.29 o 
  -7  -8   8        9.76       15.42      7.12 o 
  -6  -8   8       43.81       49.70      8.43 o 
  -5  -8   8      459.21      469.30     18.79 o 
  -4  -8   8      659.04      700.90     22.88 o 
  -3  -8   8        2.28        0.11      4.96 o 
  -2  -8   8       23.84       26.20      9.08 o 
  -1  -8   8      136.19      121.78     11.14 o 
   0  -8   8        4.24        5.31      5.08 o 
   1  -8   8       80.69       90.22      8.19 o 
   2  -8   8       51.43       71.05     11.47 o 
   3  -8   8      210.19      211.99     12.69 o 
   4  -8   8        5.19        3.15      5.23 o 
   5  -8   8      254.70      258.50     13.19 o 
   6  -8   8        0.00       -4.58      4.58 o 
   7  -8   8      753.74      784.75     16.15 o 
   8  -8   8      175.34      192.44     12.60 o 
   9  -8   8      571.06      580.96     19.49 o 
  10  -8   8        9.97       -1.56      8.11 o 
  11  -8   8       49.27       41.34     12.43 o 
 -10  -7   8      259.26      269.76     36.12 o 
  -9  -7   8       64.82       66.14      9.77 o 
  -8  -7   8       29.07       15.47      6.69 o 
  -7  -7   8       56.91       65.32      9.05 o 
  -6  -7   8      299.62      325.19     15.90 o 
  -5  -7   8      693.08      719.61     22.36 o 
  -4  -7   8      194.91      203.27     18.34 o 
  -3  -7   8       38.57       38.47      7.72 o 
  -2  -7   8      277.67      238.36     13.60 o 
  -1  -7   8      325.32      302.90     12.00 o 
   0  -7   8        5.44       17.27      4.87 o 
   1  -7   8      549.65      496.13     14.89 o 
   2  -7   8       97.11       65.35      7.59 o 
   3  -7   8      202.20      230.26     11.90 o 
   4  -7   8      353.06      378.21     12.28 o 
   5  -7   8        3.60       -4.18      4.18 o 
   6  -7   8      381.38      434.91     11.43 o 
   7  -7   8       75.30       75.55      7.76 o 
   8  -7   8      113.60      113.43     10.25 o 
   9  -7   8        0.49       -2.87      6.22 o 
  10  -7   8       51.03       67.91     13.10 o 
  11  -7   8      270.47      294.71     22.24 o 
  12  -7   8      396.63      378.67     23.50 o 
 -10  -6   8       95.79      106.86     25.62 o 
  -9  -6   8       83.28      100.35     10.87 o 
  -8  -6   8      422.97      451.11     15.76 o 
  -7  -6   8      184.98      177.97     11.26 o 
  -6  -6   8     1026.77     1042.30     24.36 o 
  -5  -6   8       41.71       37.56      6.14 o 
  -4  -6   8      194.02      215.84     12.74 o 
  -3  -6   8      123.30      101.97      7.78 o 
  -2  -6   8       37.93       29.43      6.75 o 
  -1  -6   8      112.56       80.74      7.11 o 
   0  -6   8     1171.72     1096.55     22.25 o 
   1  -6   8      675.85      637.08     16.35 o 
   2  -6   8      239.96      241.53     11.40 o 
   3  -6   8      327.85      343.46     13.43 o 
   4  -6   8      283.66      263.91     18.45 o 
   5  -6   8      729.32      752.83     17.72 o 
   6  -6   8      771.42      833.84     15.85 o 
   8  -6   8      315.44      309.67     13.85 o 
   9  -6   8      515.31      529.99     18.12 o 
  10  -6   8       17.60       25.28     10.56 o 
  11  -6   8      428.45      420.28     23.37 o 
  12  -6   8      186.85      221.76     20.00 o 
  13  -6   8       49.35       42.58     17.78 o 
 -11  -5   8      304.69      342.00     32.10 o 
 -10  -5   8       10.03        5.58      9.26 o 
  -9  -5   8       22.68       16.56     16.87 o 
  -8  -5   8       35.70       39.09      7.39 o 
  -7  -5   8      219.14      243.09     11.93 o 
  -6  -5   8      304.42      336.66     12.90 o 
  -5  -5   8      626.74      647.88     13.27 o 
  -4  -5   8       39.46       42.26      4.58 o 
  -3  -5   8      481.43      475.50     12.23 o 
  -2  -5   8      458.60      413.91     12.79 o 
  -1  -5   8        6.90       17.07      4.10 o 
   0  -5   8      715.49      724.46     17.07 o 
   1  -5   8     1131.44     1183.28     28.09 o 
   2  -5   8      777.16      760.90     19.37 o 
   3  -5   8      290.53      345.80     13.00 o 
   4  -5   8      319.22      334.03     13.07 o 
   5  -5   8        0.06        2.34      3.58 o 
   6  -5   8     1877.05     1893.71     32.69 o 
   7  -5   8      206.10      229.38     10.60 o 
   8  -5   8       13.76        7.66      5.79 o 
   9  -5   8      115.70      126.54     10.88 o 
  10  -5   8        0.67       -7.57      8.03 o 
  11  -5   8        1.36       -8.95     15.29 o 
  12  -5   8      173.70      169.76     17.94 o 
  13  -5   8        1.66       -7.34      9.71 o 
 -12  -4   8       39.34       72.52      9.91 o 
 -11  -4   8        2.22        1.40      6.77 o 
 -10  -4   8      543.32      577.89     27.37 o 
  -9  -4   8        5.50        5.93      9.34 o 
  -8  -4   8      366.18      414.83     13.51 o 
  -7  -4   8        0.46       -1.20      2.63 o 
  -6  -4   8       34.10       27.58      3.71 o 
  -5  -4   8        4.75        4.14      2.67 o 
  -4  -4   8        0.31        1.63      3.09 o 
  -3  -4   8      108.81       97.37      5.03 o 
  -2  -4   8     4882.97     4760.71     54.84 o 
  -1  -4   8     1277.80     1289.66     20.41 o 
   0  -4   8     2231.03     2237.87     34.16 o 
   1  -4   8      381.64      350.43     13.13 o 
   2  -4   8      208.10      189.93      9.79 o 
   3  -4   8      164.78      172.19     10.45 o 
   4  -4   8      150.68      188.53      8.69 o 
   5  -4   8      574.15      622.64     12.63 o 
   6  -4   8       41.78       37.27      5.11 o 
   7  -4   8     1055.69     1117.44     19.08 o 
   8  -4   8      741.39      775.88     17.71 o 
   9  -4   8     1500.46     1521.89     31.98 o 
  10  -4   8       31.52       28.75     10.53 o 
  11  -4   8      702.99      711.40     28.81 o 
  12  -4   8      334.81      341.24     21.56 o 
  13  -4   8      478.54      507.45     63.79 o 
  14  -4   8       75.92       60.82     15.82 o 
 -12  -3   8      313.38      359.13     17.08 o 
 -11  -3   8      969.15     1038.21     24.48 o 
 -10  -3   8        7.36        1.15      6.71 o 
  -9  -3   8       23.08       19.30      6.80 o 
  -8  -3   8        4.29        4.63      3.15 o 
  -7  -3   8      191.89      245.35      9.58 o 
  -6  -3   8       10.00       12.43      3.23 o 
  -5  -3   8     1806.81     1737.13     23.38 o 
  -4  -3   8     1473.58     1478.93     20.64 o 
  -3  -3   8     8222.87     8138.67     72.44 o 
  -2  -3   8      416.20      390.26     10.80 o 
  -1  -3   8        0.55        4.10      2.89 o 
   0  -3   8       17.54       11.40      3.41 o 
   1  -3   8     1064.22     1059.61     20.06 o 
   2  -3   8      470.31      434.69     13.46 o 
   3  -3   8      323.49      287.80     10.16 o 
   4  -3   8      180.92      179.10      7.00 o 
   5  -3   8      305.56      314.26      9.19 o 
   6  -3   8      165.22      162.81      7.47 o 
   7  -3   8      217.49      225.93      9.67 o 
   8  -3   8       51.66       48.83      6.53 o 
   9  -3   8       78.81       68.82      7.37 o 
  10  -3   8       49.37       60.51      8.61 o 
  11  -3   8       12.08        5.48      8.62 o 
  12  -3   8       13.66       -0.62      9.16 o 
  13  -3   8       21.89        7.56     10.10 o 
  14  -3   8      251.56      222.28     20.40 o 
 -13  -2   8       68.23       68.28     26.01 o 
 -12  -2   8       14.99       18.73      8.44 o 
 -11  -2   8       42.24       49.50      7.26 o 
 -10  -2   8      444.13      518.49     22.24 o 
  -9  -2   8       52.31       53.65      7.56 o 
  -8  -2   8      424.57      412.76     16.31 o 
  -7  -2   8        8.46        5.73      3.65 o 
  -6  -2   8       89.15       97.82      6.24 o 
  -5  -2   8       27.38       19.23      3.37 o 
  -4  -2   8     2359.98     2510.58     29.61 o 
  -3  -2   8      588.97      548.76     11.99 o 
  -2  -2   8        5.08        8.29      2.39 o 
  -1  -2   8        1.21        1.11      2.36 o 
   0  -2   8       14.48       12.14      2.69 o 
   1  -2   8      102.54      108.94      7.53 o 
   2  -2   8        0.09        0.66      3.19 o 
   3  -2   8      534.06      597.83     12.87 o 
   4  -2   8      799.22      932.49     13.66 o 
   5  -2   8      809.46      771.32     12.81 o 
   6  -2   8      582.15      545.93     11.06 o 
   7  -2   8        0.77        0.52      3.44 o 
   8  -2   8      255.74      287.46      8.77 o 
   9  -2   8      545.20      557.16     15.88 o 
  10  -2   8      368.30      411.73     14.12 o 
  11  -2   8       35.84       41.50      8.38 o 
  12  -2   8       55.22       47.38     11.37 o 
  13  -2   8       31.78       15.60     10.33 o 
  14  -2   8        1.50       -0.19      9.44 o 
  15  -2   8       67.74       16.05     36.36 o 
 -13  -1   8        4.10       11.06      7.03 o 
 -12  -1   8       24.79       27.79      7.18 o 
 -11  -1   8        0.12        4.60      5.49 o 
 -10  -1   8        2.95       -3.10      4.79 o 
  -9  -1   8      874.66      792.57     27.51 o 
  -8  -1   8        0.25        4.83      4.04 o 
  -7  -1   8       42.94       47.86      5.27 o 
  -6  -1   8       17.72       18.45      4.37 o 
  -5  -1   8     3817.16     3671.48     43.10 o 
  -4  -1   8      102.50      124.57      6.46 o 
  -3  -1   8      139.71      138.76      4.96 o 
  -2  -1   8       44.62       38.61      3.19 o 
  -1  -1   8      143.37      141.27      4.97 o 
   0  -1   8       26.81       29.10      3.65 o 
   1  -1   8      631.22      738.22     14.34 o 
   2  -1   8      222.86      208.29      9.85 o 
   3  -1   8      503.71      476.53      7.33 o 
   4  -1   8     1472.40     1543.41     19.01 o 
   5  -1   8       44.73       52.86      4.33 o 
   6  -1   8        8.34       10.65      3.52 o 
   7  -1   8      310.61      302.80      8.04 o 
   8  -1   8      483.86      473.81     10.60 o 
   9  -1   8        3.60        1.96      3.70 o 
  10  -1   8      267.32      276.01     12.46 o 
  11  -1   8        0.37       -6.33      6.33 o 
  12  -1   8       21.51       35.83     11.42 o 
  13  -1   8      106.03       91.80     11.42 o 
  14  -1   8        3.33        9.93      8.41 o 
  15  -1   8       52.02       53.50     11.27 o 
 -13   0   8       28.38       53.81      8.80 o 
 -12   0   8      544.92      651.90     20.19 o 
 -11   0   8        0.74       -5.23      5.23 o 
 -10   0   8     1339.21     1305.11     27.56 o 
  -9   0   8        2.02        6.53      4.70 o 
  -8   0   8      429.94      387.95     18.80 o 
  -7   0   8       25.02       24.55      3.76 o 
  -6   0   8       66.46       23.89      4.60 o 
  -5   0   8       11.13        1.54      3.34 o 
  -4   0   8      128.89      134.18      6.91 o 
  -3   0   8       16.89       25.12      3.37 o 
  -2   0   8        2.05        2.63      2.27 o 
  -1   0   8        0.89       -0.36      1.96 o 
   0   0   8     1553.04     1819.00     23.18 o 
   1   0   8      227.29      236.79      7.71 o 
   2   0   8        6.18       17.45      3.48 o 
   3   0   8       50.88       36.36      2.90 o 
   4   0   8      437.13      548.39      9.78 o 
   5   0   8      119.87      128.22      8.89 o 
   6   0   8      239.54      272.59      7.21 o 
   7   0   8       49.61       63.77      4.61 o 
   8   0   8        1.12       -1.62      2.87 o 
   9   0   8      405.61      390.43     10.30 o 
  10   0   8      826.35      742.87     48.96 o 
  11   0   8        1.11        0.72      5.17 o 
  12   0   8        0.72        9.62     13.70 o 
  13   0   8      383.19      409.42     20.35 o 
  14   0   8      154.08      178.58     15.05 o 
 -13   1   8     1718.67     1949.67     53.09 o 
 -12   1   8        0.04       -1.61      5.87 o 
 -11   1   8       47.21       44.17      7.78 o 
 -10   1   8       51.59       34.32      6.48 o 
  -9   1   8       51.87       74.26     13.83 o 
  -8   1   8       34.64       33.05      6.66 o 
  -7   1   8      889.96      820.25     34.68 o 
  -6   1   8       16.92       18.45      4.53 o 
  -5   1   8       25.86       23.41      4.36 o 
  -4   1   8       11.35       18.09      3.96 o 
  -3   1   8      145.88      171.00      6.38 o 
  -2   1   8        9.81       10.08      2.69 o 
  -1   1   8      849.37      826.81     13.53 o 
   0   1   8       58.80       52.13      4.51 o 
   1   1   8        5.05        1.39      1.89 o 
   2   1   8      191.45      185.21      7.25 o 
   3   1   8      836.58      830.80     10.67 o 
   4   1   8       81.99       85.25      4.43 o 
   5   1   8       58.52       63.91      3.94 o 
   6   1   8        0.23        0.58      2.29 o 
   7   1   8      472.45      506.05     10.83 o 
   8   1   8      355.85      369.00      8.48 o 
   9   1   8      335.22      343.88      8.87 o 
  10   1   8      434.03      429.93     16.62 o 
  11   1   8       86.47       66.74      8.08 o 
  12   1   8        6.67        0.39      7.43 o 
  13   1   8       25.51       12.64      9.34 o 
  14   1   8        2.99        0.84      8.81 o 
  15   1   8       24.65       32.42     11.59 o 
 -14   2   8      464.44      488.68     19.64 o 
 -13   2   8       16.71       13.01      7.23 o 
 -12   2   8      624.05      651.65     20.55 o 
 -11   2   8        4.81       -4.06      5.09 o 
 -10   2   8      567.48      523.67     22.90 o 
  -9   2   8        8.23       10.15      6.20 o 
  -8   2   8      103.10       71.11      8.49 o 
  -7   2   8        0.30       -1.69      4.89 o 
  -6   2   8     2274.08     2068.24     32.89 o 
  -5   2   8       31.51       33.08      4.63 o 
  -4   2   8      213.50      231.25      8.97 o 
  -3   2   8       65.97       60.69      7.37 o 
  -2   2   8     2994.68     2940.81     44.53 o 
  -1   2   8      249.53      235.68      7.75 o 
   0   2   8     4699.88     4902.44     58.59 o 
   1   2   8       31.39       30.87      2.37 o 
   2   2   8      634.74      796.95     10.24 o 
   3   2   8       20.76       13.72      2.28 o 
   4   2   8       75.66      114.15      4.79 o 
   5   2   8        4.77        4.04      2.13 o 
   6   2   8      187.90      213.34      6.04 o 
   7   2   8       86.34       97.53      4.20 o 
   8   2   8      462.76      468.68      7.72 o 
   9   2   8       21.45       15.27      3.36 o 
  10   2   8      134.61      123.94     11.13 o 
  11   2   8      166.95      158.39     11.15 o 
  12   2   8        2.11       13.49      6.38 o 
  13   2   8        0.67        2.86      8.13 o 
  14   2   8        0.06        2.62      8.37 o 
  15   2   8       76.25       75.16     28.51 o 
  16   2   8       27.92       35.59     12.22 o 
 -14   3   8        9.97       16.54     12.17 o 
 -13   3   8      126.11      123.26     13.45 o 
 -12   3   8      281.71      317.27     15.81 o 
 -11   3   8      853.22      903.31     23.80 o 
 -10   3   8       49.16       50.39      8.70 o 
  -9   3   8       49.54       76.86     14.48 o 
  -8   3   8       17.14       -6.60      6.73 o 
  -7   3   8      231.54      197.83     19.95 o 
  -6   3   8        9.77       17.69      5.80 o 
  -5   3   8       96.44       74.57     19.29 o 
  -4   3   8       53.17       33.97     22.62 o 
  -3   3   8     5967.13     6106.73    102.33 o 
  -2   3   8       88.30      150.50     32.81 o 
  -1   3   8      298.46      385.60      8.40 o 
   0   3   8       12.16        5.62      1.74 o 
   1   3   8       39.29       31.21      2.76 o 
   2   3   8       31.04       35.90      2.62 o 
   3   3   8      752.31      842.96     15.46 o 
   4   3   8       10.25        2.82      1.74 o 
   5   3   8        4.40        9.92      2.07 o 
   6   3   8      342.07      357.55      6.87 o 
   7   3   8      478.89      501.42      7.94 o 
   8   3   8      454.16      476.95      7.75 o 
   9   3   8      462.16      451.69      9.04 o 
  10   3   8       99.57      104.97      5.72 o 
  11   3   8       80.25       61.69     10.87 o 
  12   3   8      233.84      258.63     12.51 o 
  13   3   8       38.22       41.99     10.60 o 
  14   3   8        7.85       13.86     26.32 o 
  15   3   8       37.28       17.79     10.36 o 
  16   3   8      126.47      107.02     15.45 o 
 -14   4   8       51.15       56.57     12.18 o 
 -13   4   8      133.89      152.37     10.50 o 
 -12   4   8       34.88       52.02      6.84 o 
 -11   4   8       14.12       18.72      4.89 o 
 -10   4   8      322.73      304.72     11.49 o 
  -9   4   8       14.36        8.61      3.80 o 
  -8   4   8      923.47      831.53     52.85 o 
  -6   4   8       20.25       15.08      5.35 o 
  -5   4   8       31.53       28.30      2.86 o 
  -4   4   8     1477.92     1316.26     18.78 o 
  -3   4   8      457.68      426.16      8.86 o 
  -2   4   8     1589.42     1598.82     21.98 o 
  -1   4   8       39.51       32.65      2.52 o 
   0   4   8      543.17      692.58      9.02 o 
   1   4   8       19.16       21.84      2.35 o 
   2   4   8      208.50      204.17      4.88 o 
   3   4   8      272.61      295.81      5.56 o 
   4   4   8     9299.70    10868.53     90.84 o 
   5   4   8      691.96      778.20     10.86 o 
   6   4   8     1168.73     1341.21     14.09 o 
   7   4   8      245.11      232.38      5.72 o 
   8   4   8      235.43      218.30      5.86 o 
   9   4   8      360.83      388.28     10.77 o 
  10   4   8      312.75      244.84      9.35 o 
  11   4   8       78.83       84.95      8.82 o 
  12   4   8        8.44       15.39      4.63 o 
  13   4   8       27.04       31.43      8.14 o 
  14   4   8        0.65       -2.57      9.45 o 
  15   4   8      490.05      481.83     25.36 o 
  16   4   8      193.57      190.40     19.33 o 
 -14   5   8      454.92      533.17     27.44 o 
 -13   5   8       30.61       40.28     10.64 o 
 -12   5   8      206.95      200.90     11.11 o 
 -11   5   8        0.12       -2.13      4.20 o 
 -10   5   8       98.52      102.45      9.71 o 
  -9   5   8       43.32       45.30      5.96 o 
  -8   5   8       82.87       89.48      8.36 o 
  -7   5   8      565.17      507.29     13.76 o 
  -6   5   8        0.93       -3.34      4.54 o 
  -5   5   8      265.49      227.99      7.11 o 
  -4   5   8      815.98      763.04     12.94 o 
  -3   5   8       80.53       75.12      3.45 o 
  -2   5   8       38.65       33.96      2.67 o 
  -1   5   8      396.21      393.67      6.87 o 
   0   5   8       11.02        6.71      1.79 o 
   1   5   8     1241.31     1439.30     13.51 o 
   2   5   8      528.39      523.82      7.68 o 
   3   5   8     6084.88     6671.13     57.60 o 
   4   5   8      558.90      566.28      8.77 o 
   5   5   8       22.09        8.78      2.20 o 
   6   5   8       16.15       23.94      2.58 o 
   7   5   8      647.34      738.72      9.86 o 
   8   5   8      329.88      353.90      6.66 o 
   9   5   8       78.02       55.67      4.65 o 
  10   5   8       42.25       34.48      4.10 o 
  11   5   8      103.58       92.54      7.22 o 
  12   5   8        1.13        3.09      5.33 o 
  13   5   8       86.25       83.88      8.14 o 
  14   5   8      151.56      168.08     13.98 o 
  15   5   8        0.02       -3.95      8.62 o 
  16   5   8      312.50      315.81     36.82 o 
 -13   6   8        7.46        7.63      8.75 o 
 -12   6   8        1.62        3.38      5.32 o 
 -11   6   8        9.42        9.01      5.62 o 
 -10   6   8        8.73       19.38      5.55 o 
  -9   6   8        1.59        3.37      4.44 o 
  -8   6   8      258.72      244.67     11.98 o 
  -7   6   8        0.92        4.08      4.16 o 
  -6   6   8      310.30      289.52      8.91 o 
  -5   6   8     1054.30      998.30     24.66 o 
  -4   6   8     2702.27     2646.05     28.99 o 
  -3   6   8        3.10        3.88      2.96 o 
  -2   6   8      110.66       97.90      3.90 o 
  -1   6   8       82.71       80.76      3.33 o 
   0   6   8      321.71      448.25      6.15 o 
   1   6   8       26.65       26.56      2.14 o 
   2   6   8      736.92      612.14      8.25 o 
   3   6   8     1024.05     1105.34     13.24 o 
   4   6   8      311.33      349.99      7.49 o 
   5   6   8       84.43       75.41      3.83 o 
   6   6   8      430.36      455.13      7.69 o 
   7   6   8      866.35      841.46     11.17 o 
   8   6   8      805.39      820.88     13.15 o 
   9   6   8      343.77      311.08      8.22 o 
  10   6   8      248.52      268.75      7.83 o 
  11   6   8        0.86        7.64      4.07 o 
  12   6   8       35.35       39.57      5.39 o 
  13   6   8        0.05       -0.77      5.37 o 
  14   6   8        2.63       24.98     31.50 o 
  15   6   8       59.79       60.52     15.03 o 
  16   6   8       40.39       26.29     19.55 o 
 -13   7   8      147.70      186.50     35.15 o 
 -12   7   8      284.58      307.68     13.85 o 
 -11   7   8      113.02      117.28     10.29 o 
 -10   7   8        1.51        8.55     11.94 o 
  -9   7   8        2.25        2.36      4.66 o 
  -8   7   8      108.50       98.49      8.38 o 
  -7   7   8      703.99      696.27     20.89 o 
  -6   7   8      134.61      112.63      9.46 o 
  -5   7   8     1286.17     1220.10     22.99 o 
  -4   7   8      234.98      239.74      5.99 o 
  -3   7   8      691.87      646.19      9.75 o 
  -2   7   8        9.47        9.28      2.08 o 
  -1   7   8     3685.97     3663.72     31.19 o 
   0   7   8        8.63       10.93      2.12 o 
   1   7   8      146.08      164.88      4.21 o 
   2   7   8      166.61      188.24      5.12 o 
   3   7   8     1123.06     1046.97     12.86 o 
   4   7   8       55.85       54.08      3.27 o 
   5   7   8      293.31      284.97      6.31 o 
   6   7   8        3.93        6.00      2.11 o 
   7   7   8      191.92      207.08      5.62 o 
   8   7   8       88.65       78.60      5.45 o 
   9   7   8      353.04      374.65      9.03 o 
  10   7   8      258.67      274.62      7.99 o 
  11   7   8     1495.44     1476.58     29.01 o 
  12   7   8       20.49       18.96      5.86 o 
  13   7   8       98.36       98.18     10.55 o 
  14   7   8      415.47      432.73     20.40 o 
  15   7   8      316.64      339.62     70.61 o 
 -13   8   8       85.79      113.86     27.45 o 
 -12   8   8       18.28       22.84      6.76 o 
 -11   8   8       35.00       31.82      7.23 o 
 -10   8   8       28.69       18.92      6.28 o 
  -9   8   8        0.65        4.88      5.21 o 
  -8   8   8       67.11       58.86      7.46 o 
  -7   8   8      691.62      698.22     19.58 o 
  -6   8   8     1067.16     1070.63     25.01 o 
  -5   8   8      221.33      175.53      7.85 o 
  -4   8   8        6.66       11.85      2.30 o 
  -3   8   8      405.67      394.24      7.61 o 
  -2   8   8     1970.75     2187.94     21.84 o 
  -1   8   8      194.41      201.98      4.44 o 
   0   8   8     2823.06     2891.19     26.03 o 
   1   8   8       31.85       35.34      2.51 o 
   2   8   8      155.92      137.83      4.08 o 
   3   8   8      266.57      284.92      6.11 o 
   4   8   8       24.29        8.68      2.03 o 
   5   8   8      234.73      210.73      5.58 o 
   6   8   8      937.88      850.14     11.81 o 
   7   8   8        0.09       -2.10      2.76 o 
   8   8   8       50.79       50.40      4.75 o 
   9   8   8       42.73       39.63      4.36 o 
  10   8   8      430.74      352.36     14.71 o 
  11   8   8      172.22      184.36      9.07 o 
  12   8   8       74.87       74.74      9.73 o 
  13   8   8       47.45       66.14      8.43 o 
  14   8   8       58.32       64.60     15.14 o 
  15   8   8       17.56       13.09     12.38 o 
 -13   9   8       41.62       35.53     10.45 o 
 -12   9   8       58.82       62.16     11.80 o 
 -11   9   8      110.58      112.10     11.20 o 
 -10   9   8        0.72       -2.34      5.27 o 
  -9   9   8        6.67        5.34      5.59 o 
  -8   9   8       34.87       52.69      7.48 o 
  -7   9   8      234.17      196.83     11.06 o 
  -6   9   8      221.74      215.75     11.01 o 
  -5   9   8       61.50       45.32      6.79 o 
  -4   9   8        3.99       -2.38      2.38 o 
  -3   9   8       16.54       15.37      3.13 o 
  -2   9   8      430.56      467.99      7.85 o 
  -1   9   8        4.32        1.00      1.70 o 
   0   9   8        0.47        0.51      1.54 o 
   1   9   8     1155.23     1125.60     12.09 o 
   2   9   8       62.92       58.61      3.02 o 
   3   9   8       23.73       40.96      2.98 o 
   4   9   8       41.22       39.37      2.95 o 
   5   9   8     1487.62     1496.79     17.18 o 
   6   9   8        0.62       -0.79      2.27 o 
   7   9   8      242.26      239.11      8.83 o 
   8   9   8        2.36       -1.50      3.22 o 
   9   9   8     1417.50     1139.55     46.43 o 
  10   9   8       29.66       35.11      4.80 o 
  11   9   8       44.89       57.84      6.20 o 
  12   9   8       44.60       43.34      7.10 o 
  13   9   8       57.30       49.23      7.30 o 
  14   9   8        0.05        2.54      5.55 o 
  15   9   8        0.46       -6.06     11.54 o 
 -12  10   8       16.45        8.94      8.63 o 
 -11  10   8       62.67       86.17     10.62 o 
 -10  10   8      192.70      230.66     32.13 o 
  -9  10   8        0.09        3.43      5.50 o 
  -8  10   8      191.79      179.90     12.16 o 
  -7  10   8       12.44       14.10      5.67 o 
  -6  10   8       10.08       19.56      5.58 o 
  -5  10   8      139.56      169.42      7.14 o 
  -4  10   8      107.08      102.80      4.78 o 
  -3  10   8        0.05       -1.49      2.01 o 
  -2  10   8        0.36        2.12      3.16 o 
  -1  10   8      222.08      217.70      6.23 o 
   0  10   8        4.12       11.90      2.24 o 
   1  10   8        4.88        8.75      1.82 o 
   2  10   8       31.02       29.76      2.49 o 
   3  10   8      286.46      254.69      5.99 o 
   4  10   8      416.34      398.89      7.56 o 
   5  10   8        0.06       -0.75      2.26 o 
   6  10   8      351.17      378.38     21.12 o 
   7  10   8       64.84       70.05      7.09 o 
   8  10   8     1542.99     1505.47     26.15 o 
   9  10   8      281.35      272.60     10.27 o 
  10  10   8      614.75      651.42     14.56 o 
  11  10   8       31.76       32.24      5.47 o 
  12  10   8       14.49        8.92      5.26 o 
  13  10   8        0.59       -1.34      5.45 o 
  14  10   8        4.75        8.96      6.43 o 
  15  10   8       79.32       75.25     16.23 o 
 -12  11   8       28.25       27.26     11.32 o 
 -11  11   8      186.76      187.61     15.32 o 
 -10  11   8      174.38      200.15     13.88 o 
  -9  11   8       22.17       29.39      7.61 o 
  -8  11   8       30.54       12.52      6.34 o 
  -7  11   8       71.99       71.16     13.17 o 
  -6  11   8        0.10        2.65      5.94 o 
  -5  11   8       77.70       68.13      6.32 o 
  -4  11   8      102.89       92.65      5.72 o 
  -3  11   8        3.07       -1.37      2.06 o 
  -2  11   8      123.82      123.40      5.53 o 
  -1  11   8      173.98      166.87      5.76 o 
   0  11   8       58.53       56.52      3.69 o 
   1  11   8       26.02       27.34      2.54 o 
   2  11   8       56.31       47.64      2.97 o 
   3  11   8      334.05      317.03      7.24 o 
   4  11   8      180.12      168.74      9.72 o 
   5  11   8     3501.16     3535.98     55.23 o 
   6  11   8       61.98       71.43      7.34 o 
   7  11   8     1708.20     1630.95     31.28 o 
   8  11   8       56.47       53.45     11.18 o 
   9  11   8       47.47       48.27      5.75 o 
  10  11   8      230.72      206.06     12.11 o 
  11  11   8      111.94      132.64     10.74 o 
  12  11   8        5.93        3.83      5.76 o 
  13  11   8       55.76       68.16      9.21 o 
  14  11   8        1.76        6.10      6.38 o 
 -11  12   8       13.54        4.43     11.67 o 
 -10  12   8      239.64      246.32     16.71 o 
  -9  12   8      389.61      379.71     17.28 o 
  -8  12   8      387.48      369.72     34.52 o 
  -7  12   8      306.75      258.17     13.70 o 
  -6  12   8      169.64      138.09     10.90 o 
  -5  12   8      187.67      161.10      8.47 o 
  -4  12   8      499.03      533.30     29.00 o 
  -3  12   8      572.24      567.54     11.61 o 
  -2  12   8      130.07      131.19      5.75 o 
  -1  12   8      188.75      179.61      6.10 o 
   0  12   8      782.95      787.39     13.76 o 
   1  12   8       32.66       29.15      3.59 o 
   2  12   8      440.91      450.84      9.69 o 
   3  12   8       90.63       94.34      7.58 o 
   4  12   8      464.77      422.28     14.31 o 
   5  12   8      288.65      278.74     12.04 o 
   6  12   8       18.45       23.20      4.96 o 
   7  12   8      277.51      236.71     13.75 o 
   8  12   8      208.01      234.79     10.81 o 
   9  12   8      340.72      317.66     10.93 o 
  10  12   8      287.31      307.82     14.23 o 
  11  12   8      132.47      133.17     13.63 o 
  12  12   8      493.48      463.77     23.11 o 
  13  12   8      133.29      126.46     18.99 o 
  14  12   8       44.24       32.23     12.39 o 
 -11  13   8       90.33       92.73     13.33 o 
 -10  13   8      226.36      258.42     16.82 o 
  -9  13   8      181.42      180.65     14.03 o 
  -8  13   8        5.47        8.45      6.53 o 
  -7  13   8        0.04        6.79      5.84 o 
  -6  13   8      554.23      521.11     18.76 o 
  -5  13   8      404.15      403.51     14.43 o 
  -4  13   8      264.40      272.53     10.06 o 
  -3  13   8       11.03       20.58      4.48 o 
  -2  13   8      109.56      116.49      6.31 o 
  -1  13   8     1939.36     1921.27     25.66 o 
   0  13   8      268.38      259.96      9.56 o 
   1  13   8      725.46      647.88     16.14 o 
   2  13   8       71.15       82.47      7.21 o 
   3  13   8      580.84      572.86     15.38 o 
   4  13   8      422.09      438.46     13.59 o 
   5  13   8        3.06        3.00      3.67 o 
   6  13   8       99.12       94.76      8.52 o 
   7  13   8      424.46      426.61     14.56 o 
   8  13   8       79.49       69.09      6.99 o 
   9  13   8       12.22       12.22      4.00 o 
  10  13   8       31.66       46.27      7.47 o 
  11  13   8      630.91      608.12     20.94 o 
  12  13   8      135.20      120.75     18.51 o 
  13  13   8     1369.25     1304.24     54.69 o 
 -10  14   8       54.81       69.77     11.18 o 
  -9  14   8      106.18      122.57     24.73 o 
  -8  14   8      170.22      220.44     14.77 o 
  -7  14   8       92.58      109.46     22.57 o 
  -6  14   8      355.80      373.19     15.94 o 
  -5  14   8      249.39      242.70     18.89 o 
  -4  14   8      515.78      520.53     13.93 o 
  -3  14   8      214.81      232.21     13.97 o 
  -2  14   8     1456.32     1513.02     27.33 o 
  -1  14   8      357.45      347.90     13.39 o 
   0  14   8     2844.81     2864.55     48.35 o 
   1  14   8     2530.45     2526.17     44.20 o 
   2  14   8     2544.25     2484.75     38.63 o 
   3  14   8       13.23       10.92      4.46 o 
   4  14   8      404.19      404.81     14.61 o 
   5  14   8        0.15        3.97      4.88 o 
   6  14   8      522.36      504.52     16.22 o 
   7  14   8        6.33        6.39      4.26 o 
   8  14   8      202.40      212.55     10.75 o 
   9  14   8        1.21        1.07      4.95 o 
  10  14   8        3.03        7.24      5.28 o 
  11  14   8        1.81       10.45      6.06 o 
  12  14   8      565.19      534.55     33.49 o 
  -9  15   8        0.03        1.69      9.91 o 
  -8  15   8       67.41       79.43     17.09 o 
  -7  15   8        9.73       12.47      8.98 o 
  -6  15   8       32.55       27.26      9.85 o 
  -5  15   8      231.24      292.40     31.39 o 
  -4  15   8      205.50      197.62     14.93 o 
  -3  15   8      410.64      399.45     19.81 o 
  -2  15   8       13.85       19.80      5.52 o 
  -1  15   8        0.41        2.74      4.08 o 
   0  15   8      632.39      667.78     19.41 o 
   1  15   8      133.10      138.10     10.68 o 
   2  15   8       93.51       98.78      8.59 o 
   3  15   8      102.04      110.38     10.51 o 
   4  15   8       30.21       19.55      5.02 o 
   5  15   8      344.67      342.18     12.54 o 
   6  15   8       47.20       48.10      6.33 o 
   7  15   8      999.97      999.06     23.15 o 
   8  15   8       14.86       16.63      6.31 o 
   9  15   8      631.28      600.02     23.45 o 
  10  15   8        2.79        4.41      5.16 o 
  11  15   8       54.88       67.66     17.54 o 
  12  15   8       93.76       63.37     14.93 o 
  -7  16   8        3.94       -3.48     18.62 o 
  -6  16   8      508.30      541.88     39.77 o 
  -5  16   8      527.82      556.84     39.50 o 
  -4  16   8      131.10      128.54     14.35 o 
  -3  16   8       16.44       23.50      8.32 o 
  -2  16   8       81.23       74.24     11.54 o 
  -1  16   8      482.05      475.97     16.62 o 
   0  16   8      174.61      183.17     12.26 o 
   1  16   8      118.64      102.11      9.54 o 
   2  16   8       72.89       71.26      8.50 o 
   3  16   8       17.01       17.14      5.58 o 
   4  16   8       72.23       65.74     11.08 o 
   5  16   8        7.52        8.80      4.77 o 
   6  16   8      341.41      322.61     12.30 o 
   7  16   8       69.40       66.16      7.31 o 
   8  16   8     1199.82     1243.30     32.42 o 
   9  16   8      154.07      153.25     15.27 o 
  10  16   8      191.30      205.59     30.21 o 
  11  16   8       48.78       38.79      9.92 o 
  -7  17   8      101.73      106.54     25.48 o 
  -6  17   8       56.16       37.01     21.25 o 
  -5  17   8       22.56       55.93     21.49 o 
  -4  17   8       45.97       74.13     21.01 o 
  -3  17   8      132.45      165.19     27.76 o 
  -2  17   8       37.19       28.17     15.22 o 
  -1  17   8        3.41       11.94      4.95 o 
   0  17   8       13.32       10.69      8.71 o 
   1  17   8      223.13      227.71     14.01 o 
   2  17   8        4.06        7.66      4.83 o 
   3  17   8       66.13       55.77      9.62 o 
   4  17   8       87.23       93.91      8.76 o 
   5  17   8      173.00      193.98     11.06 o 
   6  17   8       10.72       10.27      4.68 o 
   7  17   8       53.53       65.79      9.84 o 
   8  17   8       67.69       79.29     10.22 o 
   9  17   8       12.34        8.22      6.08 o 
  10  17   8        8.87        2.28      6.64 o 
  -6  18   8        6.79       29.32     19.32 o 
  -5  18   8       67.31       69.22     23.23 o 
  -4  18   8        0.27       -0.53     17.31 o 
  -3  18   8       52.43       60.25     20.22 o 
  -2  18   8       36.75       37.61     11.33 o 
  -1  18   8      195.84      229.62     18.75 o 
   0  18   8      404.46      442.52     17.34 o 
   1  18   8       70.49       90.16     10.01 o 
   2  18   8       71.24       64.81     10.30 o 
   3  18   8        0.26       -1.70      4.80 o 
   4  18   8      645.10      671.51     23.53 o 
   5  18   8      255.95      281.69     14.16 o 
   6  18   8      355.79      361.64     29.66 o 
   7  18   8       38.68       34.20      8.54 o 
   8  18   8       30.72       42.58      9.48 o 
  -4  19   8       61.47       31.12     20.39 o 
  -3  19   8        5.08       18.46      9.36 o 
  -2  19   8       53.12       49.30     20.07 o 
  -1  19   8      365.35      413.60     30.55 o 
   0  19   8      133.12      121.16     11.34 o 
   1  19   8       31.07       28.95      6.92 o 
   2  19   8       25.31       11.97      6.24 o 
   3  19   8      149.17      160.48     17.66 o 
   4  19   8       19.46       26.32      6.38 o 
   5  19   8        1.70       11.55      7.55 o 
   6  19   8       28.13       14.56      9.70 o 
  -1  20   8       80.22      115.41     21.71 o 
   0  20   8       19.74       26.21     12.31 o 
   1  20   8        4.98        8.77      7.52 o 
   2  20   8       84.65       67.40     10.54 o 
   3  20   8      284.55      324.69     16.28 o 
  -4 -11   9      257.50      243.54     39.34 o 
  -3 -11   9       47.95       40.32     18.78 o 
  -2 -11   9      238.65      260.64     29.43 o 
  -1 -11   9        4.47        2.17      6.62 o 
   0 -11   9       12.09        9.45      7.67 o 
   1 -11   9       19.08       19.78     17.05 o 
   2 -11   9        0.83       -5.10     12.56 o 
   3 -11   9      325.49      290.53     26.15 o 
   4 -11   9        3.21        3.93      7.74 o 
   5 -11   9      266.76      280.23     21.43 o 
  -6 -10   9       40.57       36.43     24.12 o 
  -5 -10   9        3.57       -2.36      9.07 o 
  -4 -10   9      140.59      171.61     15.34 o 
  -3 -10   9       73.09       82.08     11.10 o 
  -2 -10   9      552.70      603.69     23.05 o 
  -1 -10   9       14.59        2.47      6.21 o 
   0 -10   9      169.41      169.01     20.91 o 
   1 -10   9       48.05       48.21     10.15 o 
   2 -10   9      107.85       89.35     23.49 o 
   3 -10   9       10.58       -5.77      5.77 o 
   4 -10   9      282.87      310.76     20.37 o 
   5 -10   9        0.22       -5.04      6.53 o 
   6 -10   9      332.71      380.57     20.63 o 
   7 -10   9      135.92      101.88     17.71 o 
  -7  -9   9       36.39       36.31      9.20 o 
  -6  -9   9      288.63      325.23     17.57 o 
  -5  -9   9      117.72      143.70     13.37 o 
  -4  -9   9      101.40      123.01     12.59 o 
  -3  -9   9      877.81      850.34     26.75 o 
  -2  -9   9      456.27      442.20     19.38 o 
  -1  -9   9       87.73      111.31     13.16 o 
   0  -9   9      209.93      188.46     14.94 o 
   1  -9   9      857.08      891.98     30.62 o 
   2  -9   9       61.82       64.57     10.55 o 
   3  -9   9      244.03      285.55     25.88 o 
   4  -9   9       83.42       74.99     11.31 o 
   5  -9   9      139.79      153.23     12.02 o 
   6  -9   9       48.69       38.08      7.43 o 
   7  -9   9        0.69       -7.15      7.15 o 
   8  -9   9      198.28      236.31     27.90 o 
   9  -9   9       25.53       21.84      7.89 o 
  -8  -8   9       55.29       58.31     10.44 o 
  -7  -8   9        2.38       -5.13      5.58 o 
  -6  -8   9      127.10      145.51     13.36 o 
  -5  -8   9      316.75      368.89     17.73 o 
  -4  -8   9      383.02      418.88     22.41 o 
  -3  -8   9        5.76        9.08      5.89 o 
  -2  -8   9       37.98       19.50      6.56 o 
  -1  -8   9      586.52      503.75     29.99 o 
   0  -8   9     1263.43     1187.70     32.77 o 
   1  -8   9      352.10      297.14     24.01 o 
   2  -8   9       56.12       68.02      9.24 o 
   3  -8   9        3.27        8.45      5.53 o 
   4  -8   9       65.08       68.92      9.61 o 
   5  -8   9       50.89       43.06      6.77 o 
   6  -8   9       58.75       58.58      8.05 o 
   7  -8   9        2.19       -3.44      6.92 o 
   8  -8   9      340.51      371.79     18.51 o 
   9  -8   9       15.97        7.08      7.71 o 
  10  -8   9        3.50        6.74      9.80 o 
  -9  -7   9       11.94        3.28     19.58 o 
  -8  -7   9        1.59        0.65      6.28 o 
  -7  -7   9        0.87        9.31      6.79 o 
  -6  -7   9      311.56      331.96     16.24 o 
  -5  -7   9      350.29      380.65     17.22 o 
  -4  -7   9      306.22      329.37     16.12 o 
  -3  -7   9       78.37       88.17      9.86 o 
  -2  -7   9      846.06      815.32     24.23 o 
  -1  -7   9      494.71      466.57     18.18 o 
   0  -7   9        5.46        4.36      6.75 o 
   1  -7   9      155.10      113.10      9.56 o 
   2  -7   9       43.31       55.61      7.62 o 
   3  -7   9      735.03      701.83     26.53 o 
   4  -7   9       26.72       22.57      5.40 o 
   5  -7   9      268.28      263.44     11.28 o 
   6  -7   9       35.85       24.18      5.78 o 
   7  -7   9      141.67      139.49      8.75 o 
   8  -7   9        5.81        7.92      6.99 o 
   9  -7   9      169.11      170.65     12.38 o 
  10  -7   9        1.08       -8.77      8.77 o 
  11  -7   9        6.36        8.34     10.76 o 
 -10  -6   9        0.01        9.65     18.35 o 
  -9  -6   9       84.13      117.05     27.11 o 
  -8  -6   9        0.70       -0.94      5.25 o 
  -7  -6   9       42.23       24.34      7.18 o 
  -6  -6   9      165.59      174.52     13.99 o 
  -5  -6   9        2.05       -4.11      4.66 o 
  -4  -6   9       16.02        9.07      5.16 o 
  -3  -6   9      398.66      427.38     16.96 o 
  -2  -6   9       71.98       74.99      7.47 o 
  -1  -6   9       13.72       21.69      5.13 o 
   0  -6   9       97.17       94.11      8.03 o 
   1  -6   9        0.72        1.34      3.85 o 
   2  -6   9        9.72        8.35      4.71 o 
   3  -6   9       52.88       46.34      7.06 o 
   4  -6   9      112.28       86.15      7.62 o 
   5  -6   9       47.69       46.41      6.34 o 
   6  -6   9      909.43      899.95     15.62 o 
   7  -6   9       36.80       38.58      6.48 o 
   8  -6   9      102.06      101.10      8.79 o 
   9  -6   9      641.28      648.11     20.13 o 
  10  -6   9       57.91       51.53     12.21 o 
  11  -6   9        1.32       16.09     18.44 o 
  12  -6   9        4.40       -3.90      9.41 o 
 -10  -5   9       39.02       54.19     20.78 o 
  -9  -5   9        0.66        6.34     10.57 o 
  -8  -5   9      456.64      519.72     16.80 o 
  -7  -5   9       57.86       58.59      8.45 o 
  -6  -5   9     1032.43     1128.12     28.13 o 
  -5  -5   9      128.67      128.09      9.08 o 
  -4  -5   9      619.55      680.48     17.48 o 
  -3  -5   9       51.00       34.64      5.45 o 
  -2  -5   9       44.75       61.18      6.69 o 
  -1  -5   9        5.59        4.05      3.82 o 
   0  -5   9      164.05      141.23      9.21 o 
   1  -5   9       11.44       11.24      4.89 o 
   2  -5   9       32.48       35.88      6.20 o 
   3  -5   9       12.29       13.02      5.05 o 
   4  -5   9       20.70       15.92      5.34 o 
   5  -5   9      115.64      106.13      8.03 o 
   6  -5   9       68.32       68.39      6.76 o 
   7  -5   9      520.87      617.86     22.16 o 
   8  -5   9        5.35        4.94      5.83 o 
   9  -5   9      491.88      487.37     17.46 o 
  10  -5   9       91.69      113.63     14.51 o 
  11  -5   9      285.33      269.41     20.57 o 
  12  -5   9        4.00        5.53     10.09 o 
  13  -5   9      113.97       71.10     14.81 o 
 -11  -4   9      379.37      367.79     33.83 o 
 -10  -4   9        3.22        1.62      9.30 o 
  -9  -4   9       75.64       97.79     13.88 o 
  -8  -4   9        7.49        3.94      4.97 o 
  -7  -4   9       21.28       24.40      4.19 o 
  -6  -4   9       21.61       23.32      3.86 o 
  -5  -4   9       30.56       31.24      4.43 o 
  -4  -4   9       76.17       77.74      6.22 o 
  -3  -4   9      392.40      400.96     12.84 o 
  -2  -4   9      495.48      489.05     17.74 o 
  -1  -4   9     1575.55     1489.99     26.44 o 
   0  -4   9      261.70      235.25     10.13 o 
   1  -4   9       35.15       50.99      6.58 o 
   2  -4   9      159.87      154.95     10.24 o 
   3  -4   9      252.56      271.10      9.86 o 
   4  -4   9       46.87       38.09      5.47 o 
   5  -4   9      100.26       94.25      5.65 o 
   6  -4   9      394.25      381.00     11.88 o 
   7  -4   9      936.59      959.33     19.74 o 
   8  -4   9      987.48     1005.54     20.79 o 
   9  -4   9      149.13      144.60      9.78 o 
  10  -4   9        0.37        0.76      5.42 o 
  11  -4   9       22.12       20.13     10.72 o 
  12  -4   9      105.85      102.08     15.01 o 
  13  -4   9       11.58       -0.64     10.48 o 
 -12  -3   9     1681.48     2009.93     90.00 o 
 -11  -3   9       77.33       68.47     18.77 o 
 -10  -3   9      742.99      887.32     33.55 o 
  -9  -3   9       10.11       11.24      5.08 o 
  -8  -3   9       19.04       16.62      5.14 o 
  -7  -3   9        7.79       10.44      3.26 o 
  -6  -3   9       68.65      102.20      7.27 o 
  -5  -3   9        1.10       -1.89      2.76 o 
  -4  -3   9      818.76      785.06     12.16 o 
  -3  -3   9       11.66        7.59      3.33 o 
  -2  -3   9      507.38      471.64     14.48 o 
  -1  -3   9      373.15      373.53     13.10 o 
   0  -3   9       24.56       20.84      5.64 o 
   1  -3   9       34.17       44.52      9.98 o 
   2  -3   9      681.53      748.67     27.15 o 
   3  -3   9        9.41       -2.80      3.44 o 
   4  -3   9       31.83       21.40      5.66 o 
   5  -3   9       96.79       97.91      6.79 o 
   6  -3   9        0.59       -3.80      4.70 o 
   7  -3   9      162.86      154.12      9.79 o 
   8  -3   9     1486.74     1495.26     26.00 o 
   9  -3   9      324.80      327.16     10.85 o 
  10  -3   9      827.19      858.50     19.26 o 
  11  -3   9        2.75       -3.94     11.92 o 
  12  -3   9       85.81       80.59     14.08 o 
  13  -3   9        0.03        1.46     15.21 o 
  14  -3   9        9.72       17.37     11.01 o 
 -12  -2   9       52.47       60.25      9.54 o 
 -11  -2   9      111.17      151.96     11.55 o 
 -10  -2   9       34.25       34.75      9.20 o 
  -9  -2   9      788.05      821.00     28.66 o 
  -8  -2   9       31.87       28.98      5.79 o 
  -7  -2   9      205.05      196.44      8.41 o 
  -6  -2   9        4.04        4.09      3.03 o 
  -5  -2   9      493.15      482.56     11.08 o 
  -4  -2   9      477.17      439.40      8.56 o 
  -3  -2   9      713.49      697.49     11.86 o 
  -2  -2   9      109.45      105.95      5.07 o 
  -1  -2   9     1804.04     1740.64     24.40 o 
   0  -2   9      364.66      360.49     11.42 o 
   1  -2   9      240.92      233.63     10.48 o 
   2  -2   9       41.33       43.22      9.01 o 
   3  -2   9      171.19      136.10      7.40 o 
   4  -2   9        8.76        5.56      3.83 o 
   5  -2   9        2.79        1.08      3.58 o 
   6  -2   9        5.41        2.38      3.45 o 
   7  -2   9       25.31       30.23      4.54 o 
   8  -2   9       73.75       75.98      5.82 o 
   9  -2   9        0.20       -4.16      4.16 o 
  10  -2   9        0.01       -2.27      5.40 o 
  11  -2   9      303.40      298.87     19.50 o 
  12  -2   9      550.50      514.74     25.37 o 
  13  -2   9       20.47       18.33     10.47 o 
  14  -2   9        1.12      -17.82     17.82 o 
 -12  -1   9       69.51       92.86     12.66 o 
 -11  -1   9       49.38       67.25      8.98 o 
 -10  -1   9        0.01       -4.68      4.68 o 
  -9  -1   9       36.36       30.47     13.82 o 
  -8  -1   9        9.64       14.49      9.44 o 
  -7  -1   9        0.75        0.49      3.72 o 
  -6  -1   9     1041.23      942.39     17.03 o 
  -5  -1   9       62.23       58.82      7.42 o 
  -4  -1   9      486.93      456.77     10.41 o 
  -3  -1   9      233.51      218.63      6.29 o 
  -2  -1   9      980.12      991.23     13.46 o 
  -1  -1   9       18.66       25.25      3.48 o 
   0  -1   9        4.14        6.79      3.37 o 
   1  -1   9        6.96       10.45      3.80 o 
   2  -1   9      282.65      305.50      9.11 o 
   3  -1   9      209.60      239.89      8.37 o 
   4  -1   9     1473.86     1444.77     19.85 o 
   5  -1   9       33.93       32.82      4.16 o 
   6  -1   9     1804.15     1767.02     22.56 o 
   7  -1   9      700.55      724.87     12.19 o 
   8  -1   9      166.95      187.06      7.83 o 
   9  -1   9      228.84      262.57      8.73 o 
  10  -1   9       48.18       41.13      6.11 o 
  11  -1   9      263.59      262.04     12.41 o 
  12  -1   9       21.49       16.39      8.15 o 
  13  -1   9      117.96      104.35     18.98 o 
  14  -1   9      224.78      159.74     20.75 o 
  15  -1   9      244.54      250.30     21.77 o 
 -13   0   9       42.71       47.98     11.55 o 
 -12   0   9       80.12      112.20     14.40 o 
 -11   0   9        2.69       -4.65      6.80 o 
 -10   0   9       34.94       43.41      9.72 o 
  -9   0   9      106.61      110.92     12.68 o 
  -8   0   9        3.37       -1.32      7.85 o 
  -7   0   9     1177.23     1043.11     29.15 o 
  -6   0   9        0.52       -1.47      3.36 o 
  -5   0   9       20.39       10.40      3.99 o 
  -4   0   9       58.14       60.87      5.09 o 
  -3   0   9      548.38      550.38     22.75 o 
  -2   0   9        3.35        3.73      2.87 o 
  -1   0   9      170.77      178.19      6.09 o 
   0   0   9        2.07        2.68      2.53 o 
   1   0   9        8.49       11.70      3.86 o 
   2   0   9        8.25       -1.09      2.53 o 
   3   0   9     1397.36     1309.69     20.44 o 
   4   0   9        0.59        1.41      2.86 o 
   5   0   9      443.83      520.05     15.85 o 
   6   0   9      257.13      266.57      9.99 o 
   7   0   9      191.28      214.27      7.11 o 
   8   0   9      280.44      281.56      8.61 o 
   9   0   9      243.56      234.21      8.23 o 
  10   0   9      397.98      443.60     16.73 o 
  11   0   9      146.68      128.99     14.89 o 
  12   0   9       26.63       27.13      8.40 o 
  13   0   9       37.99       35.18     13.63 o 
  14   0   9        6.72       -1.06      7.80 o 
  15   0   9       11.93        7.98      8.87 o 
 -13   1   9      351.99      397.75     23.42 o 
 -12   1   9        0.02        7.62      8.30 o 
 -11   1   9        4.17        0.04     12.03 o 
 -10   1   9       40.85       45.35     13.04 o 
  -9   1   9        0.62       -0.73      7.16 o 
  -8   1   9       30.37       39.87     11.42 o 
  -7   1   9       34.90       30.27      7.22 o 
  -6   1   9      799.39      817.63     18.56 o 
  -5   1   9       82.63       95.02      7.40 o 
  -4   1   9     1858.84     1846.38     25.07 o 
  -3   1   9       38.64       36.52      4.07 o 
  -2   1   9      743.54      732.06     13.32 o 
  -1   1   9        0.14        0.68      2.45 o 
   0   1   9        3.44        3.07      3.39 o 
   1   1   9        0.18        2.29      2.35 o 
   2   1   9      983.25      886.49     16.33 o 
   3   1   9        3.91        4.97      2.23 o 
   4   1   9      132.85      174.18      6.06 o 
   5   1   9      215.82      201.04      8.02 o 
   6   1   9        1.58        0.34      3.03 o 
   7   1   9      477.08      452.88     10.64 o 
   8   1   9      273.72      282.43      9.81 o 
   9   1   9      442.14      476.07     13.81 o 
  10   1   9       11.31        6.52      5.09 o 
  11   1   9      470.78      469.39     32.30 o 
  12   1   9       26.30       23.77     12.42 o 
  13   1   9        5.18       12.29      9.26 o 
  14   1   9       11.73       17.17     10.01 o 
  15   1   9      145.21      123.48     13.49 o 
 -13   2   9        5.26        1.50      8.09 o 
 -12   2   9       45.13       40.42     10.76 o 
 -11   2   9       32.60       30.20      9.09 o 
 -10   2   9      128.59      126.44     19.31 o 
  -9   2   9      123.47      131.52     18.98 o 
  -8   2   9        3.73       11.95      8.93 o 
  -7   2   9        0.59        4.83      7.47 o 
  -6   2   9        2.09       -2.07      5.43 o 
  -5   2   9      643.10      561.35     19.43 o 
  -4   2   9      108.75      107.36     15.81 o 
  -3   2   9      986.57      892.37     17.10 o 
  -2   2   9       17.71       14.33      3.47 o 
  -1   2   9      474.67      518.37     13.77 o 
   0   2   9      280.76      265.30      7.50 o 
   1   2   9      423.50      352.53      6.53 o 
   2   2   9        5.61        4.06      2.38 o 
   3   2   9      208.36      168.67      4.85 o 
   4   2   9       16.27       17.13      3.21 o 
   5   2   9     1122.64     1142.92     16.98 o 
   6   2   9      330.99      307.55      8.03 o 
   7   2   9      409.78      449.25      9.83 o 
   8   2   9      222.28      218.81      8.14 o 
   9   2   9      532.20      546.69     12.44 o 
  10   2   9       94.61       90.18      6.76 o 
  11   2   9        4.58       -0.87      5.11 o 
  12   2   9      138.17      160.63     24.85 o 
  13   2   9        0.20        5.47     11.38 o 
  14   2   9      218.61      215.10     19.03 o 
  15   2   9       17.76       20.89     13.47 o 
 -13   3   9       20.19       17.94      9.44 o 
 -12   3   9      258.61      311.73     20.96 o 
 -11   3   9        6.12        3.82      7.41 o 
 -10   3   9       27.65       28.37     11.79 o 
  -9   3   9        1.51        2.72      8.75 o 
  -8   3   9      421.05      401.46     26.60 o 
  -7   3   9        4.51       -6.28      6.28 o 
  -6   3   9      355.72      301.53     13.78 o 
  -5   3   9       12.24        6.36      6.09 o 
  -4   3   9     2485.20     2321.41     63.65 o 
  -3   3   9       57.12       59.70     11.49 o 
  -2   3   9      208.40      147.77      6.39 o 
  -1   3   9        0.21       -1.89      1.89 o 
   0   3   9    12743.88    13296.06    129.60 o 
   1   3   9      764.09      762.69     10.22 o 
   2   3   9      473.37      471.08      7.28 o 
   3   3   9      105.87       99.11      4.12 o 
   4   3   9       52.92       90.96      4.34 o 
   5   3   9      128.82      114.92      4.51 o 
   6   3   9     1075.95     1115.95     13.68 o 
   7   3   9      148.12      149.95      5.71 o 
   8   3   9      858.05      956.29     16.20 o 
   9   3   9      944.49      873.12     14.69 o 
  10   3   9      202.42      224.00      9.04 o 
  11   3   9       75.07       81.49      8.67 o 
  12   3   9      261.32      250.82     16.09 o 
  13   3   9      156.51      149.10     15.66 o 
  14   3   9        2.31       -3.00      8.92 o 
  15   3   9       15.14       27.46     11.05 o 
 -13   4   9        1.44        0.28      5.73 o 
 -12   4   9       36.67       62.97      7.07 o 
 -11   4   9        7.69        6.71      7.30 o 
 -10   4   9       54.35       50.66     13.48 o 
  -9   4   9      231.73      239.48     21.93 o 
  -8   4   9       21.69       11.33      9.22 o 
  -6   4   9        0.38        3.02      5.40 o 
  -5   4   9      348.41      352.45     11.22 o 
  -4   4   9       77.07       68.63      3.93 o 
  -3   4   9     2377.80     2213.96     29.07 o 
  -2   4   9      251.66      233.79      6.36 o 
  -1   4   9      570.69      656.60      9.45 o 
   0   4   9      209.90      201.98      5.66 o 
   1   4   9     2202.50     2153.22     19.97 o 
   2   4   9      377.73      359.46      6.75 o 
   3   4   9     3787.40     3777.79     37.85 o 
   4   4   9      197.39      173.86      5.18 o 
   5   4   9        1.55        1.79      1.90 o 
   6   4   9       14.19       19.14      2.63 o 
   7   4   9     1173.34     1126.42     13.10 o 
   8   4   9     2298.94     2307.70     23.36 o 
   9   4   9       92.01       92.61      5.91 o 
  10   4   9        8.30        4.50      3.73 o 
  11   4   9       92.03       83.93      7.55 o 
  12   4   9       67.36       70.10     13.45 o 
  13   4   9      124.94      126.80     14.93 o 
  14   4   9      436.78      422.62     23.21 o 
  15   4   9      208.66      190.10     23.06 o 
 -13   5   9       50.84       67.18      8.29 o 
 -12   5   9       29.41       38.43      6.59 o 
 -11   5   9       99.46       80.75      8.17 o 
 -10   5   9      147.64      132.73     10.18 o 
  -9   5   9      122.31      107.60     30.50 o 
  -8   5   9       38.62       36.44      4.92 o 
  -7   5   9        3.30        4.07      3.46 o 
  -6   5   9      868.78      929.07     16.53 o 
  -5   5   9      364.54      351.91      8.79 o 
  -4   5   9       47.93       46.30      3.47 o 
  -3   5   9       98.98       88.62      3.87 o 
  -2   5   9     1358.94     1327.63     16.65 o 
  -1   5   9        1.34        3.23      1.71 o 
   0   5   9     1728.68     1700.64     17.91 o 
   1   5   9       58.33       56.41      2.99 o 
   2   5   9      948.80     1040.38     11.77 o 
   3   5   9       83.72       91.26      3.92 o 
   4   5   9      201.89      222.25      5.43 o 
   5   5   9        3.51       -0.07      2.04 o 
   6   5   9     2869.60     2938.48     26.04 o 
   7   5   9      472.17      491.70      8.18 o 
   8   5   9     7489.78     7863.83     65.09 o 
   9   5   9      813.58      872.68     14.17 o 
  10   5   9      831.34      754.41     15.01 o 
  11   5   9       56.06       62.99      9.89 o 
  12   5   9        0.02        4.38      4.88 o 
  13   5   9       94.11       90.76      9.07 o 
  14   5   9       56.54       43.39     10.95 o 
  15   5   9      974.48      969.19     35.19 o 
 -13   6   9       48.43       42.76      9.62 o 
 -12   6   9        6.87        6.28      4.91 o 
 -11   6   9       37.40       37.89     14.00 o 
 -10   6   9      128.45      138.30      9.79 o 
  -9   6   9      230.08      237.80     12.00 o 
  -8   6   9       45.57       48.62      5.95 o 
  -7   6   9      113.17      118.99      7.85 o 
  -6   6   9      446.38      429.02     10.99 o 
  -5   6   9    13482.11    13241.31    165.02 o 
  -4   6   9      479.07      465.03     10.33 o 
  -3   6   9       27.31       39.54      4.54 o 
  -2   6   9      234.34      209.84      6.71 o 
  -1   6   9       45.27       48.82      4.10 o 
   0   6   9      493.63      471.11      7.13 o 
   1   6   9       27.23       22.94      2.01 o 
   2   6   9      712.69      719.01      9.68 o 
   3   6   9     2878.26     3598.47     34.29 o 
   4   6   9        2.44        0.07      1.84 o 
   5   6   9     5292.50     5443.20     49.18 o 
   6   6   9      133.56      138.67      4.85 o 
   7   6   9      551.19      549.33      8.68 o 
   8   6   9       75.96       79.67      5.73 o 
   9   6   9     1031.01      904.54     15.30 o 
  10   6   9        0.52        1.22      2.98 o 
  11   6   9      302.83      317.38     10.04 o 
  12   6   9       26.78       32.38      5.82 o 
  13   6   9      268.45      280.76     13.90 o 
  14   6   9       38.64       27.86      9.80 o 
  15   6   9      218.24      212.41     30.36 o 
 -13   7   9       34.62       28.16     10.96 o 
 -12   7   9      178.26      170.91     11.62 o 
 -11   7   9       10.32       20.05     12.95 o 
 -10   7   9       26.95       10.93      5.56 o 
  -9   7   9       69.56       61.43      8.95 o 
  -8   7   9      306.13      312.41     12.64 o 
  -7   7   9        3.08       -5.71      7.00 o 
  -6   7   9      132.52      109.73      8.08 o 
  -5   7   9      168.22      166.45      9.03 o 
  -4   7   9     1118.46     1090.98     16.68 o 
  -3   7   9       27.29       19.72      2.78 o 
  -2   7   9     1202.19     1125.01     14.45 o 
  -1   7   9      390.24      358.50      8.07 o 
   0   7   9      301.97      292.95      5.45 o 
   1   7   9       18.85       25.98      2.31 o 
   2   7   9     1457.09     1426.32     15.16 o 
   3   7   9      719.88      721.76     10.44 o 
   4   7   9      424.71      534.63      9.63 o 
   5   7   9        0.27        3.35      2.12 o 
   6   7   9      525.88      532.59     14.20 o 
   7   7   9      862.58      859.82     11.71 o 
   8   7   9      900.74      794.26     14.07 o 
   9   7   9       72.88       79.62      5.70 o 
  10   7   9      110.56      135.26      6.63 o 
  11   7   9      137.11      143.41      6.93 o 
  12   7   9        0.78        4.38      4.12 o 
  13   7   9       75.68       96.65     11.88 o 
  14   7   9      407.95      404.61     39.70 o 
  15   7   9       62.08       36.90     20.63 o 
 -13   8   9      331.13      357.45     37.11 o 
 -12   8   9      300.16      299.38     14.33 o 
 -11   8   9      400.99      398.72     16.92 o 
 -10   8   9       84.29       86.34      8.93 o 
  -9   8   9       81.72       88.73      8.77 o 
  -8   8   9       44.97       44.06      9.90 o 
  -7   8   9     2426.23     2425.41     46.33 o 
  -6   8   9      643.81      587.56     17.17 o 
  -5   8   9     3455.43     3280.28     47.26 o 
  -4   8   9        2.67       -1.76      3.82 o 
  -3   8   9       21.23       23.60      2.94 o 
  -2   8   9      160.88      153.05      5.22 o 
  -1   8   9       83.60       86.04      4.54 o 
   0   8   9       67.36       58.11      3.11 o 
   1   8   9      220.76      186.36      4.82 o 
   2   8   9        2.61       -0.17      1.57 o 
   3   8   9     2214.04     2179.51     22.78 o 
   4   8   9       99.20       91.13      4.25 o 
   5   8   9     1097.00     1101.04     14.20 o 
   6   8   9      391.45      373.28      7.73 o 
   7   8   9       40.77       66.38      5.97 o 
   8   8   9      201.48      212.47      8.14 o 
   9   8   9      431.49      384.17     10.53 o 
  10   8   9      693.40      656.54     13.12 o 
  11   8   9      248.81      239.72      8.89 o 
  12   8   9       80.84       97.09     14.61 o 
  13   8   9       24.13       25.65      9.82 o 
  14   8   9      227.03      235.76     14.69 o 
  15   8   9       18.93       12.39     18.13 o 
 -12   9   9      184.16      165.13     16.84 o 
 -11   9   9       19.13       18.21      7.10 o 
 -10   9   9      387.34      415.56     17.15 o 
  -9   9   9      564.40      590.45     19.72 o 
  -8   9   9      967.14      993.70     28.62 o 
  -7   9   9        3.76        0.98      4.66 o 
  -6   9   9       21.63       24.55      5.58 o 
  -5   9   9       81.65       80.19      6.37 o 
  -4   9   9       29.43       38.50      4.81 o 
  -3   9   9       19.80       20.95      2.78 o 
  -2   9   9     1381.12     1346.05     17.07 o 
  -1   9   9       88.57       81.25      4.39 o 
   0   9   9     2358.73     2373.30     22.66 o 
   1   9   9        0.56       -1.40      1.40 o 
   2   9   9      615.73      725.71      9.91 o 
   3   9   9       15.91       14.31      2.33 o 
   4   9   9       34.21       19.51      2.54 o 
   5   9   9      150.65      156.17      5.30 o 
   6   9   9        2.99        0.02      2.37 o 
   7   9   9        5.49       -2.69      3.19 o 
   8   9   9        1.06        3.47      3.18 o 
   9   9   9      476.65      445.77     14.23 o 
  10   9   9       13.99       17.24      4.58 o 
  11   9   9      142.36      143.96      8.40 o 
  12   9   9       43.59       46.91      7.47 o 
  13   9   9        2.67       10.57      5.36 o 
  14   9   9        6.87       12.72      5.96 o 
  15   9   9       12.67       13.76     18.26 o 
 -12  10   9        2.29        4.54     10.73 o 
 -11  10   9       14.92        3.26      7.11 o 
 -10  10   9      200.75      202.83     16.40 o 
  -9  10   9       73.39       54.46      8.33 o 
  -8  10   9      361.06      353.63     15.34 o 
  -7  10   9      216.07      209.99     11.87 o 
  -6  10   9      330.98      368.14     36.91 o 
  -5  10   9     1060.13     1075.86     32.26 o 
  -4  10   9       70.10       65.04      6.26 o 
  -3  10   9     1545.95     1515.22     19.02 o 
  -2  10   9      151.60      146.65      5.45 o 
  -1  10   9     1733.79     1714.99     20.79 o 
   0  10   9      143.88      139.08      5.07 o 
   1  10   9     1218.02     1150.00     13.52 o 
   2  10   9       21.00       19.63      2.46 o 
   3  10   9       83.28       80.32      4.36 o 
   4  10   9        0.47       -0.56      1.87 o 
   5  10   9       17.75        9.90      2.70 o 
   6  10   9      763.48      771.52     19.55 o 
   8  10   9      150.20      124.00      8.72 o 
   9  10   9      656.82      675.84     16.42 o 
  10  10   9      360.18      354.85     11.87 o 
  11  10   9      201.97      203.24     11.92 o 
  12  10   9      102.29      116.41     10.23 o 
  13  10   9        1.46       -5.22      5.22 o 
  14  10   9        3.10        7.75      6.34 o 
  15  10   9       15.09       13.98     19.00 o 
 -12  11   9       23.81       32.97     10.35 o 
 -11  11   9      255.74      287.71     30.85 o 
 -10  11   9       41.26       39.23      8.98 o 
  -9  11   9        0.47       -3.66      5.59 o 
  -8  11   9      322.90      313.64     16.77 o 
  -7  11   9      102.93      100.38      9.55 o 
  -6  11   9      261.84      270.15     13.24 o 
  -5  11   9       62.45       69.68      6.39 o 
  -4  11   9     2530.53     2360.70     33.18 o 
  -3  11   9       10.23        9.91      2.68 o 
  -2  11   9     1802.74     1767.16     21.63 o 
  -1  11   9      357.28      343.91      8.33 o 
   0  11   9     1522.83     1490.28     17.67 o 
   1  11   9       20.50       22.11      2.74 o 
   2  11   9      460.88      405.53      7.46 o 
   3  11   9       23.65       29.31      2.79 o 
   4  11   9      144.96      170.67      6.96 o 
   5  11   9       46.03       43.30      6.44 o 
   6  11   9     1022.27     1009.00     25.53 o 
   7  11   9        4.44        6.12      3.90 o 
   8  11   9      709.39      676.76     19.46 o 
   9  11   9        1.68        4.89      3.49 o 
  10  11   9      863.07      826.09     19.60 o 
  11  11   9       24.38       26.03      5.88 o 
  12  11   9        0.26        7.85      7.78 o 
  13  11   9        2.58       10.13      6.27 o 
  14  11   9       16.82       33.05     11.11 o 
 -11  12   9       40.75       41.49     15.54 o 
 -10  12   9      447.44      480.88     21.08 o 
  -9  12   9      452.55      455.76     26.26 o 
  -8  12   9      500.50      522.46     24.67 o 
  -7  12   9      227.00      234.62     13.33 o 
  -6  12   9       28.33       33.55      7.73 o 
  -5  12   9     1945.04     1893.97     39.81 o 
  -4  12   9     2312.41     2140.09     34.18 o 
  -3  12   9     1875.95     1772.97     28.93 o 
  -2  12   9       72.87       54.22      4.20 o 
  -1  12   9      910.92      832.29     13.35 o 
   0  12   9       49.19       44.45      3.84 o 
   1  12   9      375.06      406.35     12.15 o 
   2  12   9       27.70       37.15      4.62 o 
   3  12   9     1053.87     1035.17     15.73 o 
   4  12   9       25.04       33.37      5.86 o 
   5  12   9     2262.13     2156.10     50.34 o 
   6  12   9      156.18      147.13     10.16 o 
   7  12   9      257.81      305.14     12.69 o 
   8  12   9       39.68       42.56      7.97 o 
   9  12   9      188.66      179.02     10.02 o 
  10  12   9        8.05       13.82      7.87 o 
  11  12   9       23.76       20.96      5.51 o 
  12  12   9        3.46       -1.89      8.23 o 
  13  12   9       30.57       18.80     13.32 o 
  14  12   9        8.30       11.57      7.84 o 
 -11  13   9      103.83      116.29     21.48 o
[truncated: 232,202 more chars]
